# Supplementary material for: Revealing cancer subtypes with higher-order correlations applied to imaging and omics data
Source: BMC Med Genomics. 2017 Mar 31;10:20. doi: 10.1186/s12920-017-0256-3 (PMC5374737; doi:10.1186/s12920-017-0256-3)
Supplement: Supplementary file 11 — Table S1. P-values from χ 2 tests on all the data types. (XLSX 41 kb) [file 12920_2017_256_MOESM11_ESM.xlsx]

## Sheet: Sheet1
GBM MRI	surv diff	standard	1st order	2nd order	3rd order	4th order
surv diff			0.966276	0.814261	0.977167	0.977195
standard
1st order				0.902318	0.991737	0.991557
2nd order					0.846407	0.8456
3rd order						0.999999
4th order
OV Mutations	surv diff	standard	1st order	2nd order	3rd order
surv diff		0.277007	0.977786	0.97567	0.977716
standard			0.265259	0.273561	0.264247
1st order				0.997207	0.99999
2nd order					0.996883
3rd order
GBM Mutations	surv diff	standard	1st order	2nd order	3rd order
surv diff		0.180199	0.989669	0.98544	0.989726
standard			0.174008	0.183728	0.173146
1st order				0.996925	0.999994
2nd order					0.996658
3rd order
BLCA Mutations	surv diff	standard	1st order	2nd order	3rd order	4th order
surv diff		0.260054	0.980869	0.980876	0.980876	0.980876
standard			0.313847	0.31089	0.313781	0.313781
1st order				0.997275	0.99981	0.99981
2nd order					0.996066	0.996066
3rd order						1
4th order
