# Supplementary material for: Revealing cancer subtypes with higher-order correlations applied to imaging and omics data
Source: BMC Med Genomics. 2017 Mar 31;10:20. doi: 10.1186/s12920-017-0256-3 (PMC5374737; doi:10.1186/s12920-017-0256-3)
Supplement: Supplementary file 14 — Table S2. Kernel similarity scores between each HOCUS feature space, survival in days, and age. (XLSX 610 kb) [file 12920_2017_256_MOESM14_ESM.xlsx]

## Sheet: BLCA Mutations
Gene	P-value
TTN	1.28049e-19
MUC16	4.10684e-11
BIRC6	1.06735e-09
DST	8.87969e-09
KIF1B	3.04279e-08
TP53	3.90151e-08
LRP1B	6.63962e-08
SYNE2	1.04555e-07
AKAP9	2.50443e-07
MKI67	2.60283e-07
OBSCN	5.03116e-07
DMXL2	8.01275e-07
TCHH	9.25946e-07
SPEN	1.09915e-06
MACF1	1.16853e-06
HSPG2	1.36632e-06
DNAH3	1.42043e-06
AHNAK	1.46786e-06
ACAN	1.67327e-06
MYH15	1.67327e-06
FAT4	2.20855e-06
ERBB2	2.91848e-06
POLQ	2.94096e-06
FAT2	4.9788e-06
BAZ2B	4.9788e-06
SVIL	4.9788e-06
PDE4DIP	5.12433e-06
SYNE1	6.31004e-06
CHD7	6.45137e-06
CMYA5	6.71771e-06
DNAH8	7.96334e-06
ASH1L	8.72718e-06
ABCA12	9.7185e-06
KIAA2018	1.3361e-05
BDP1	1.3361e-05
C2orf16	1.33618e-05
HMCN1	1.43296e-05
MAGI3	1.58951e-05
BAI3	1.58951e-05
ALPK2	1.62092e-05
MED13	1.67025e-05
TEX14	1.68773e-05
SRRM2	1.76643e-05
TTC3	2.81888e-05
NCOA1	3.02552e-05
TRIO	3.05948e-05
WNK1	3.25763e-05
PLEC	3.31428e-05
RNF111	3.41165e-05
YME1L1	3.41165e-05
SMC5	3.41165e-05
RNF19A	3.41165e-05
FGD6	3.41165e-05
SETD2	3.53817e-05
WDFY3	3.82022e-05
ERCC2	3.91792e-05
CCDC88A	4.20901e-05
DOPEY2	4.20901e-05
CHD6	4.40633e-05
ZFYVE9	4.53635e-05
SMCHD1	4.53635e-05
EP300	4.73403e-05
MGA	5.94223e-05
MYO16	5.94223e-05
SMARCA2	5.94223e-05
PKHD1	6.13541e-05
ANKRD11	7.00853e-05
TMEM132E	7.29333e-05
SLC12A7	7.29333e-05
SCN9A	7.29333e-05
SRRT	7.29333e-05
PLCL2	7.29333e-05
KDM5A	7.29361e-05
STIL	7.439e-05
DENND4B	7.68403e-05
MYH10	8.64793e-05
DHX9	9.31696e-05
EXPH5	9.31696e-05
PKHD1L1	9.90309e-05
RYR1	0.000115084
DNAH7	0.000118899
LAMA1	0.000121854
LRRIQ1	0.000122692
VPS13D	0.000129042
BRCA2	0.000129799
CEP250	0.000132575
DIDO1	0.000133267
TPR	0.000137182
ALMS1	0.000143663
HUWE1	0.00014545
FRAS1	0.000148221
FN1	0.000153231
PPL	0.000153231
MECOM	0.000153231
RIF1	0.000153231
ADAMTSL3	0.000153231
HEATR5A	0.000155296
ZNF407	0.000155296
MYO1B	0.000155296
USP7	0.00016266
WHSC1	0.00016266
CHD9	0.00017605
PBRM1	0.00017605
JMJD1C	0.00017605
ARID1B	0.000188609
ATM	0.000191843
FREM2	0.000193465
NEB	0.000214678
UBR4	0.000241164
KALRN	0.000244677
RP1L1	0.000252898
NAV3	0.000258132
C5orf42	0.000265087
AGL	0.000274368
ARFGEF2	0.000274368
DOCK7	0.000274368
HTT	0.000274368
MED1	0.000274368
ZNF236	0.000274368
ANK3	0.000276945
FRY	0.000276945
MDN1	0.0003083
KIAA2026	0.0003197
FZD6	0.000329366
CKAP5	0.000329366
EPHB3	0.000329366
RAB3GAP2	0.000329366
ADD1	0.000329366
NSMAF	0.000329366
KIAA1462	0.000329366
R3HDM1	0.000329366
WDR66	0.000329366
USP47	0.000330014
DNM2	0.000330014
COL24A1	0.000342399
SYNPO2	0.000342399
PTPN22	0.000342399
MAST1	0.000342399
LAMB1	0.000342399
KIAA0754	0.000342399
ASXL2	0.000352724
PIK3CA	0.000358585
FCGBP	0.000381302
CACNA2D1	0.000381793
MYH13	0.000381793
DOCK9	0.000381793
NCOR1	0.000427124
ITPR2	0.000434036
DNAH11	0.000443966
KIAA1109	0.000454055
SACS	0.000457482
BSN	0.000463387
TRPM6	0.000475779
RELN	0.000477165
GPR112	0.000481073
PTPRB	0.000494582
CEP350	0.000505153
SCN1A	0.000510737
CNTNAP4	0.000516711
MYT1L	0.000516711
KIDINS220	0.000516711
USH2A	0.000521039
MUC4	0.000537206
ATAD5	0.000555872
TANC2	0.000563037
ADAM29	0.000563037
ATN1	0.000563037
ZC3H13	0.000563037
HEATR5B	0.000563037
RNF17	0.000563037
UNC5C	0.000563037
KIF15	0.000563037
GPR98	0.000579265
AXIN2	0.000585927
LAMA3	0.00065258
ADAMTS20	0.00066208
PCF11	0.00066208
ASTN1	0.00066208
INADL	0.00066208
TMEM131	0.00066208
SCN10A	0.000688673
INTS7	0.000695821
TNRC6B	0.000695821
TXNDC16	0.000695821
PARP1	0.000695821
WDHD1	0.000695821
MCM10	0.000695821
STK31	0.000695821
WDR3	0.000695821
GARNL3	0.000695821
SIDT1	0.000695821
ZNF699	0.000695821
ASPM	0.000707722
SLK	0.000716473
NCOA3	0.000716473
NRD1	0.000716473
SLC32A1	0.000716473
PALB2	0.000716473
ZFC3H1	0.000716473
PDE4A	0.000716473
CARD6	0.000716473
PPFIA1	0.000716473
ADCY2	0.000762895
TRRAP	0.000774739
APOB	0.000797594
TNXB	0.000797594
RYR3	0.000803348
DCHS2	0.000834
TRANK1	0.000856776
COL12A1	0.000856776
FBN2	0.000927352
ZFHX3	0.000939227
CELSR3	0.000943369
PLEKHH2	0.000948062
HSP90AA1	0.000948062
SHANK1	0.000958648
PIKFYVE	0.000958648
SYNJ1	0.000958648
NUP155	0.00104566
GTF3C1	0.00104566
DMBT1	0.00104566
ABCC5	0.00105354
SYTL2	0.00105354
REV3L	0.00105354
ANKHD1	0.00106763
MAP1B	0.00113588
SULF1	0.00114473
TBC1D8B	0.00114473
ZNF318	0.00114473
EHBP1	0.00114473
RAPGEF2	0.00114473
PZP	0.00114473
ATP13A3	0.00114473
DNAH5	0.00129392
CACNA1A	0.00129746
C1orf173	0.0013601
MYO1A	0.0013601
BTAF1	0.0013601
PIK3C2A	0.0013601
EIF4G1	0.0013601
DENND5B	0.00139513
PCDH9	0.00139513
TECTA	0.00139513
ZFYVE26	0.00139513
ITPR1	0.00139513
MEGF8	0.00139513
RNF213	0.00141954
ZNF594	0.00142728
PTPN21	0.00142728
KIAA0319L	0.00142728
DNAJC6	0.00142728
RBM47	0.00142728
RANBP2	0.00146029
COL14A1	0.00146029
OFD1	0.0014643
FAM13A	0.0014643
DDX20	0.0014643
ZBTB38	0.0014643
MOCS3	0.0014643
SP1	0.0014643
FGD5	0.0014643
ZFP57	0.0014643
CDKAL1	0.0014643
ARHGAP12	0.0014643
C14orf39	0.0014643
NSUN6	0.0014643
MCM8	0.0014643
PCDHA4	0.0014643
MARK1	0.0014643
NBEAL2	0.0014643
TMEM145	0.0014643
XPO4	0.0014643
SLITRK3	0.0014643
CTTN	0.0014643
PEX1	0.0014643
USP53	0.0014643
SLC4A7	0.0014643
KHDRBS1	0.0014643
IMMT	0.0014643
ICA1	0.0014643
DDX42	0.0014643
CORO6	0.0014643
ITIH1	0.0014643
ZSCAN22	0.0014643
CCDC73	0.0014643
FLG2	0.00148508
THADA	0.00148963
ACOT11	0.00148963
ARVCF	0.00148963
CAP1	0.00148963
ANKIB1	0.00148963
USP4	0.00148963
IQCB1	0.00148963
DPYD	0.00148963
RAD51AP2	0.00148963
UBR1	0.00148963
LAMB2	0.00148963
HIST1H3B	0.00148963
DHTKD1	0.00148963
FAM83G	0.00148963
KCNH5	0.00148963
ZNF626	0.00149579
MAP1A	0.00149579
C3orf70	0.00149579
PCDHB5	0.00149579
ITSN2	0.00149579
ZFHX4	0.00149914
DNAH9	0.00150874
PRKDC	0.00150874
TAF1L	0.00150923
EP400	0.00164462
PHF3	0.00165586
ATR	0.00165586
SETX	0.00167715
FLG	0.00169819
MED12L	0.00170104
BRWD1	0.00170104
ARHGAP31	0.00170104
SMG1	0.00174966
MUC6	0.00174966
NUP205	0.00176027
GON4L	0.00176493
CSMD3	0.00190603
PTPRC	0.0019104
SEC16A	0.0019104
ABCA13	0.00192299
CILP2	0.00198768
LPHN2	0.00204022
AHR	0.00204022
NIPBL	0.00209397
MET	0.00209397
HIVEP2	0.00209397
METTL3	0.00209397
HERC2	0.00229173
CD109	0.0023033
NFATC1	0.0023033
ADAM22	0.0023033
SLC44A2	0.0023033
FMN2	0.00245764
TG	0.00245764
RIMS2	0.0025703
PEG3	0.0025703
TNS1	0.0027153
SCN3A	0.0027153
BRIP1	0.0027153
AKAP13	0.0027153
HIVEP3	0.0027153
DNHD1	0.00276919
ANKRD26	0.00276919
CLASP1	0.00276919
KDM2B	0.00276919
CDH6	0.00276919
TTC18	0.00276919
NRAP	0.00276919
MIA3	0.00276919
NAV1	0.00276919
C20orf26	0.00276919
MCF2L2	0.00276919
ATG2A	0.00276919
UBR5	0.00277522
CHD1	0.00290168
SBNO1	0.00290168
SUPT16H	0.00290168
CRB1	0.00290168
RASAL2	0.00290168
SMARCA4	0.00293415
DZIP1	0.00293554
CLSTN2	0.00293554
SEZ6L	0.00293554
ZBTB49	0.00293554
FOXP2	0.00293554
DLEC1	0.0029489
EPHA2	0.0029489
JAK2	0.00306963
AMOTL2	0.00306963
TCHP	0.00306963
UBN1	0.00306963
ZNF570	0.00306963
CCDC81	0.00306963
PPHLN1	0.00306963
EDNRB	0.00306963
RBL2	0.00306963
PDIA5	0.00306963
GFM2	0.00306963
SEC24C	0.00306963
HERC4	0.00306963
TBCK	0.00306963
SLC27A5	0.00306963
DGKD	0.00306963
TUBA1A	0.00306963
NCKAP5L	0.00306963
HIST1H2AG	0.00306963
DDX59	0.00306963
KEL	0.00306963
PAXIP1	0.00306963
SEL1L	0.00306963
PTH2R	0.00306963
GRN	0.00306963
EPB41L4B	0.00306963
ANAPC4	0.00306963
COG1	0.00306963
TRPC1	0.00306963
TBC1D16	0.00306963
TMPRSS7	0.00306963
DDX17	0.00306963
PGBD1	0.00306963
MORC3	0.00306963
PCDHGC4	0.00306963
ABCE1	0.00306963
L1CAM	0.00306963
BTN1A1	0.00306963
WDR35	0.00306963
SMC1B	0.00306963
C6	0.00306963
DDB2	0.00306963
ITPRIPL2	0.00306963
SPAG9	0.00306963
ITGA6	0.00306963
USP35	0.00306963
BLNK	0.00306963
ACP5	0.00306963
ZNF430	0.00306963
LARP4	0.00306963
DNAI2	0.00306963
PHLPP2	0.00306963
HDAC9	0.00306963
CLOCK	0.00306963
TAX1BP1	0.00306963
EPB41	0.00306963
OPTN	0.00306963
RECK	0.00306963
KIAA1467	0.00306963
IFT81	0.00306963
CENPJ	0.00307534
SLC29A4	0.00307534
CDH19	0.00307534
RTN3	0.00307534
HECW2	0.00307534
ARHGEF18	0.00307534
LPA	0.00307534
NPC1	0.00307534
PUM1	0.00307534
ZNF107	0.00307534
STAT1	0.00307534
DDX60	0.00307534
PMFBP1	0.00307534
FBXO43	0.00307534
LRRK1	0.00307534
CEP97	0.00307534
QRICH1	0.00307534
LRP12	0.00307534
TNIK	0.00307534
COPA	0.00307534
USP37	0.00307534
GYS1	0.00307534
PTPN9	0.00307534
CD163L1	0.00307534
FASN	0.00307534
SIPA1L3	0.00307534
TROAP	0.00307534
MBD6	0.00307534
SYMPK	0.00307534
UBAP2L	0.00307534
ZNF845	0.00307534
PHLDB2	0.00311102
ANKRD12	0.00311102
CASC5	0.00311102
CEP192	0.00316928
FAM83H	0.00318451
FNBP4	0.00318451
MYOM3	0.00318451
RAI1	0.00343852
DNAH17	0.00360406
SRCAP	0.00360406
XIRP2	0.00370398
CD101	0.00376051
FANCD2	0.00376051
NF1	0.00377661
PCDH15	0.00377661
NKTR	0.00389681
CDH17	0.00390934
COL3A1	0.00390934
DNAH10	0.00413122
CADPS	0.00413276
RLF	0.00413276
PSME4	0.00414449
NEK11	0.00414449
SDK1	0.00414449
ITGA4	0.00414449
RTTN	0.00414449
DENND4C	0.00414449
ACACA	0.004288
CSMD2	0.004288
UTP20	0.00429731
DYNC1H1	0.00455403
UNC13B	0.00457982
PCDHB8	0.00457982
PPP1R10	0.00457982
PUM2	0.00457982
ATP8A2	0.00457982
RNF123	0.00457982
LCT	0.00457982
XIRP1	0.00457982
NUP153	0.00457982
USP48	0.00457982
TNS3	0.00457982
PRKCB	0.00457982
SYBU	0.00457982
USP29	0.00457982
MAP3K5	0.00457982
DGKH	0.00457982
AKNA	0.00457982
ABCA1	0.00457982
SPTBN5	0.00457982
LAMC1	0.00457982
ZNF394	0.00457982
DSCAML1	0.00458575
PARD3	0.00458575
SPAG17	0.00493639
VPS13C	0.00495327
CPD	0.00504409
ASXL3	0.00521026
TIAM2	0.00521026
PCNXL2	0.00521026
TP53BP2	0.00521026
SEMA3D	0.00521026
MGAM	0.00554025
RREB1	0.00554025
OSBPL3	0.00554025
ALPK3	0.00554025
ANKAR	0.00554025
LRPPRC	0.00554025
SPEF2	0.00554025
GOLGA2	0.00554025
CLASP2	0.00554025
MYCBP2	0.00555013
PDZD2	0.00556539
ARHGAP32	0.00556539
MME	0.00558188
USP33	0.00558188
WDR36	0.00558188
SMC2	0.00558188
GOLGA3	0.00558188
ANKS1A	0.00558188
CDH2	0.00558188
HDLBP	0.00558188
FANCI	0.00558188
TACC2	0.00562173
NALCN	0.00568318
FANCA	0.00568318
SCN2A	0.00568318
CHD2	0.00572799
ZNF638	0.00579036
LRBA	0.00579036
GPR158	0.00579036
SI	0.00579036
ZNF91	0.00579036
NUP188	0.00579036
KIAA0947	0.00579036
NLRP7	0.0058503
NAV2	0.0058503
ZNFX1	0.0058503
LRRCC1	0.0058503
IPO7	0.0058503
COL19A1	0.0058503
CENPE	0.0058503
TANC1	0.0058503
PAPPA2	0.0058765
TEX15	0.0058765
CEACAM8	0.00598517
ZNF543	0.00598517
KIAA1524	0.00598517
PBX2	0.00598517
INTS8	0.00598517
BCL9L	0.00598517
TEC	0.00598517
BAZ1A	0.00598517
CLEC16A	0.00598517
PIGO	0.00598517
ZMIZ1	0.00598517
AOAH	0.00598517
SYTL3	0.00598517
TSC22D1	0.00598517
C10orf90	0.0062986
LONP1	0.0062986
POLR2B	0.0062986
CHFR	0.0062986
RBM6	0.0062986
LGR5	0.0062986
USP9Y	0.0062986
CCDC96	0.0062986
GPNMB	0.0062986
SIPA1L1	0.0062986
NGLY1	0.0062986
SPTB	0.0062986
DDX11	0.0062986
RASGRF1	0.0062986
ZNF254	0.0062986
INPPL1	0.0062986
COL4A2	0.0062986
UBE3A	0.0062986
EPHB2	0.0062986
PLK3	0.0062986
TBC1D4	0.0062986
PRG4	0.0062986
SLC4A5	0.0062986
MYCBPAP	0.0062986
GRM3	0.0062986
ZNF544	0.0062986
KIAA0922	0.0062986
ZNF574	0.0062986
FCRL3	0.0062986
DBF4	0.0062986
AIM1	0.0062986
MRC2	0.0062986
GRIK1	0.0062986
SCUBE2	0.0062986
PDE12	0.0062986
PAPOLA	0.0062986
HSPA1L	0.0062986
MSH6	0.0062986
IPO5	0.0062986
CCDC47	0.0062986
MCCC1	0.0062986
PLCB4	0.0062986
SEC24B	0.0062986
SFI1	0.0062986
MX1	0.0062986
MTIF2	0.0062986
SLC28A3	0.0062986
MTOR	0.0062986
FBLN1	0.0062986
HNRNPUL1	0.0062986
DSG1	0.0062986
JARID2	0.0062986
ZMYM6	0.0062986
PTPRR	0.00641035
PLXNA1	0.00641035
LRRTM3	0.00641035
CASC4	0.00641035
FAM49A	0.00641035
FH	0.00641035
UCKL1	0.00641035
SLC24A4	0.00641035
HEATR6	0.00641035
MICAL1	0.00641035
LY9	0.00641035
SENP5	0.00641035
BCO2	0.00641035
YARS2	0.00641035
NEFM	0.00641035
GABRA2	0.00641035
USP21	0.00641035
ZNF773	0.00641035
ZNF460	0.00641035
EIF3L	0.00641035
PABPC1	0.00641035
KRT5	0.00641035
SUSD1	0.00641035
MS4A14	0.00641035
PADI1	0.00641035
CDK11A	0.00641035
IL17RC	0.00641035
C12orf4	0.00641035
FUBP1	0.00641035
PPP1R12A	0.00641035
NUAK1	0.00641035
SEC63	0.00641035
PDSS1	0.00641035
DIAPH3	0.00641035
ATP9A	0.00641035
CCNT1	0.00641035
USP36	0.00641035
ELAVL1	0.00641035
TBRG4	0.00641035
ZNF620	0.00641035
FAM111B	0.00641035
ACOX1	0.00641035
TOM1L2	0.00641035
ERCC3	0.00641035
DDC	0.00641035
NUSAP1	0.00641035
ITGA5	0.00641035
LIMD1	0.00641035
SNX25	0.00641035
MYLK2	0.00641035
MTMR12	0.00641035
ZBTB47	0.00641035
EIF2AK2	0.00641035
GPR97	0.00641035
PRPF8	0.00641035
MCF2	0.00641035
SCAF1	0.00641035
GSG1	0.00641035
IFRD2	0.00641035
ZNF675	0.00641035
CTNNBL1	0.00641035
PTPRE	0.00641035
KDM1A	0.00641035
PITX2	0.00641035
CERKL	0.00641035
DHX37	0.00641035
SNX7	0.00641035
ZMYM1	0.00641035
DALRD3	0.00641035
ARHGAP18	0.00641035
CCDC80	0.00641035
RAD54L	0.00641035
TRMT12	0.00641035
DDX58	0.00641035
MTRF1	0.00641035
ERCC6L	0.00641035
SERPINC1	0.00641035
ZBTB5	0.00641035
SHKBP1	0.00641035
PNN	0.00641035
EPHX3	0.00641035
KLHL9	0.00641035
ZNF33B	0.00641035
MAN1B1	0.00641035
TESK2	0.00641035
ARMC5	0.00641035
PARP9	0.00641035
TTLL6	0.00641035
DPY19L2	0.00641035
CCDC19	0.00641035
TSEN2	0.00641035
MCM9	0.00641035
TTC21A	0.00641035
CHRD	0.00641035
SLITRK1	0.00641035
TRIT1	0.00641035
PDSS2	0.00641035
VAV1	0.00641035
KIAA0100	0.00643023
TPTE	0.00643023
LAMA2	0.00680976
ITGB4	0.0072999
NBPF10	0.0072999
PRDM16	0.0072999
MUC17	0.00743238
PCNT	0.00755231
PCDHGA7	0.00756961
ZMYM4	0.00770399
CSPG4	0.00770399
UTRN	0.00786475
LRP1	0.00799441
DSP	0.00806057
COL6A6	0.00806057
NUP210L	0.00809538
ATP8B1	0.00809538
PSD3	0.00809538
ADCY10	0.00809538
ANAPC1	0.00809538
PTPRM	0.00809538
USP24	0.00809538
MYO3A	0.00840196
FLNB	0.00862063
DNAJC13	0.0086217
HECTD1	0.00884712
KIAA1429	0.00884712
KIF21A	0.00884712
HYDIN	0.00884712
CRNKL1	0.00898158
SETDB1	0.00898158
ALAS1	0.00898158
BRDT	0.00898158
TCF20	0.00898158
NID1	0.00898158
PLEKHG2	0.00898158
USP54	0.00898158
EFHB	0.00898158
KCNA5	0.00898158
ZNF600	0.00898158
NDST4	0.00898158
CCHCR1	0.00898158
ATF7IP	0.00898158
GAPVD1	0.00898158
CCDC36	0.00898158
CLCA4	0.00898158
WDR33	0.00898158
DIP2C	0.00898158
MON2	0.00898158
SLC38A10	0.00898158
EZR	0.00898158
DHX15	0.00898158
SLC39A12	0.00898158
ABCC2	0.00898158
HGF	0.00898158
SLC26A8	0.00898158
ARHGAP9	0.00898158
FNDC3A	0.00898158
POLN	0.00898158
LRP2	0.0093842
ARHGAP35	0.00955446
DMXL1	0.00960177
MYO1F	0.00973799
ATP12A	0.00973799
ESPL1	0.00983946
NBEAL1	0.00983946
GREB1	0.00983946
DLC1	0.00983946
NRXN1	0.0103253
MDC1	0.0103852
NFE2L3	0.0103852
ZNF160	0.0103852
ZCCHC11	0.0103852
PLEKHA5	0.0103852
MED13L	0.0103852
DCDC1	0.0103852
GRIK3	0.0103852
FSIP2	0.0103852
MYPN	0.0103852
ZNF462	0.0103852
MIOS	0.0103852
PLCL1	0.0103852
MICAL2	0.0104216
ABCA6	0.0105178
FGA	0.0105178
RNF216	0.0105178
TPP2	0.0105178
CTTNBP2	0.0105178
LYST	0.0105608
PARP4	0.0105841
DYNC2H1	0.0105841
GPATCH8	0.0107849
AUTS2	0.0107849
STAB1	0.0107849
TMEM132D	0.0107849
ACTB	0.0107849
NIN	0.0107873
CDKN2B	0.0110647
PINK1	0.0110647
OR5M3	0.0110647
TRPS1	0.0110816
TRAF3IP2	0.0111225
EHMT2	0.0111225
NUP160	0.0111225
GNAS	0.0111225
GNA13	0.0111225
PARP8	0.0111225
TAS1R3	0.0111225
SIGLEC1	0.0111225
C11orf82	0.0111225
PTK2	0.0111225
CEBPZ	0.0111225
COL16A1	0.0111225
IKBIP	0.0111225
COL7A1	0.0112086
HERC1	0.0112086
COL11A1	0.0113292
CIT	0.0113363
IGSF10	0.0113363
KNTC1	0.0118153
RPS6KA2	0.0120777
WDR64	0.0120777
DDX60L	0.0120777
ITGA9	0.0120777
PALLD	0.0120777
OTUD4	0.0120777
FNIP2	0.0120777
FURIN	0.0120777
CRTC3	0.0120777
FRS2	0.0120777
MAPK10	0.0120777
MTA2	0.0120777
SGIP1	0.0120777
BMPR2	0.0120777
JAK1	0.0120777
PCDHGB6	0.0120777
PRAM1	0.0120777
AKNAD1	0.0120777
SIRPB1	0.0120777
USP34	0.0122244
RPS6KA5	0.0127806
TTC13	0.0127806
CASP1	0.0127806
DSC1	0.0127806
KRT33B	0.0127806
ZC3H14	0.0127806
PSD4	0.0127806
MOCOS	0.0127806
MAP3K12	0.0127806
HRC	0.0127806
SARNP	0.0127806
PCDHGC3	0.0127806
PI4KA	0.0127806
ABCD2	0.0127806
GPR141	0.0127806
GOLGA5	0.0127806
KAT2A	0.0127806
GTF3C2	0.0127806
PCDH11Y	0.0127806
HSPA8	0.0127806
RABEP2	0.0127806
KIAA0586	0.0127806
SLCO1B1	0.0127806
DMTF1	0.0127806
C9orf156	0.0127806
ZNF555	0.0127806
C10orf137	0.0127806
ZNF616	0.0127806
YTHDF2	0.0127806
AMOT	0.0127806
FNBP1	0.0127806
UNC13D	0.0127806
SORBS1	0.0127806
OR4N2	0.0127806
COPS4	0.0127806
ZNF35	0.0127806
IRS1	0.0127806
CIITA	0.0127806
NCSTN	0.0127806
DEPDC1	0.0127806
MPP6	0.0127806
MCC	0.0127806
ZNF486	0.0127806
FMO4	0.0127806
OSMR	0.0127806
SLC26A3	0.0127806
STAT4	0.0127806
GABRG1	0.0127806
KIF4B	0.0127806
GRIN2B	0.0127806
MSI2	0.0127806
RRP12	0.0127806
TCTN2	0.0127806
ZAK	0.0127806
CXorf22	0.0127806
KIAA1009	0.0127806
ADAMTS2	0.0127806
NFRKB	0.0127806
KIT	0.0127806
DNA2	0.0127806
RBM14	0.0127806
CLCN1	0.0127806
KLHL11	0.0127806
MGRN1	0.0127806
CDK5RAP2	0.0127806
ARHGEF7	0.0127806
DPP4	0.0127806
DHX30	0.0127806
CASC3	0.0127806
OR13C3	0.0127806
ECM2	0.0127806
ATP1A2	0.0127806
GALNTL6	0.0127806
KCNU1	0.0127806
DDX54	0.0127806
ABCB8	0.0127806
NR4A2	0.0133361
PWP2	0.0133361
ARID5A	0.0133361
SYTL5	0.0133361
WDR65	0.0133361
TRIM45	0.0133361
RAB11FIP4	0.0133361
TRIM16	0.0133361
SYNPO2L	0.0133361
TRMT1	0.0133361
NETO1	0.0133361
GPATCH3	0.0133361
DDX21	0.0133361
INHBE	0.0133361
COL4A6	0.0133361
ALB	0.0133361
FUT2	0.0133361
JRKL	0.0133361
CCT6A	0.0133361
FLVCR2	0.0133361
MRVI1	0.0133361
SPO11	0.0133361
SKP1	0.0133361
EZH2	0.0133361
OVGP1	0.0133361
SELE	0.0133361
SV2B	0.0133361
EMID1	0.0133361
KRT24	0.0133361
PPP2R5C	0.0133361
NMT2	0.0133361
OASL	0.0133361
ACSM2A	0.0133361
GDPD3	0.0133361
RHBDF2	0.0133361
MATN2	0.0133361
PPP1R16B	0.0133361
FOXN1	0.0133361
RHOT1	0.0133361
CCDC11	0.0133361
KATNB1	0.0133361
WBSCR22	0.0133361
RACGAP1	0.0133361
DNAH12	0.0133361
NOMO1	0.0133361
MMP27	0.0133361
ZNF7	0.0133361
PAX1	0.0133361
PTGS2	0.0133361
SCFD1	0.0133361
CASQ1	0.0133361
DTX2	0.0133361
ZNF44	0.0133361
SLAIN2	0.0133361
CCDC38	0.0133361
MYCN	0.0133361
COPS3	0.0133361
GGCX	0.0133361
ROBO3	0.0133361
LAMC2	0.0133361
PRKCH	0.0133361
TDRD7	0.0133361
PWWP2B	0.0133361
RRP15	0.0133361
CCDC13	0.0133361
BCAN	0.0133361
CSGALNACT2	0.0133361
DAP3	0.0133361
TAF7L	0.0133361
PRPF19	0.0133361
NEK7	0.0133361
TEAD2	0.0133361
CDC42BPG	0.0133361
TMC1	0.0133361
ITPRIPL1	0.0133361
HRASLS5	0.0133361
PER2	0.0133361
TAF4	0.0133361
HSPA13	0.0133361
ZNF526	0.0133361
STK4	0.0133361
TNIP2	0.0133361
DTL	0.0133361
DUSP16	0.0133361
MKL1	0.0133361
LRCH3	0.0133361
OR9I1	0.0133361
ING3	0.0133361
CCDC34	0.0133361
SIGLEC8	0.0133361
MFSD8	0.0133361
GAS2L1	0.0133361
KRT222	0.0133361
HP1BP3	0.0133361
SLC46A2	0.0133361
THPO	0.0133361
MKLN1	0.0133361
ANP32A	0.0133361
ZNF713	0.0133361
ALPK1	0.0133361
VPS37B	0.0133361
ELK4	0.0133361
FASTKD5	0.0133361
NDST3	0.0133361
CLPTM1L	0.0133361
GAL3ST4	0.0133361
TM9SF3	0.0133361
RAB11FIP5	0.0133361
OR8H2	0.0133361
SEMA3F	0.0133361
PSMA6	0.0133361
RFWD2	0.0133361
SCML2	0.0133361
ZNF774	0.0133361
ANXA9	0.0133361
P4HTM	0.0133361
HOXA10	0.0133361
CSNK1G2	0.0133361
RUVBL1	0.0133361
NEUROD1	0.0133361
ACSL5	0.0133361
THOP1	0.0133361
CLK1	0.0133361
RTN4	0.0133361
SAMD14	0.0133361
IFI44L	0.0133361
OR4K17	0.0133361
C6orf10	0.0133361
TLR4	0.0133361
TOR1AIP2	0.0133361
RLIM	0.0133361
ZNF662	0.0133361
PLEKHM2	0.0133361
AR	0.0133361
ARHGEF10	0.0133361
ADAM12	0.0133361
ZNF556	0.0133361
SLCO2A1	0.0133361
RANBP6	0.0133361
ZNF320	0.0133361
GC	0.0133361
WNK4	0.0133361
NPY1R	0.0133361
PRDM13	0.0133361
HNRNPCL1	0.0133361
YES1	0.0133361
FGD2	0.0133361
UTP18	0.0133361
APOL5	0.0133361
TRDMT1	0.0133361
MRPS31	0.0133361
SNRK	0.0133361
DMRT2	0.0133361
KIAA0226	0.0133361
AHSG	0.0133361
APC2	0.0133361
SAMD3	0.0133361
GK2	0.0133361
TRO	0.0133361
TCEA2	0.0133361
KCNK4	0.0133361
TTLL12	0.0133361
ZYG11B	0.0133361
ZNF23	0.0133361
CYLC1	0.0133361
IGDCC4	0.0133361
CAGE1	0.0133361
CPNE3	0.0133361
SLC22A25	0.0133361
RGS9	0.0133361
MIF4GD	0.0133361
PARP14	0.0133412
IRS4	0.0133412
NBAS	0.0133412
ZCCHC6	0.0135575
MPDZ	0.0135575
MXRA5	0.0137813
OGDH	0.0137813
QRICH2	0.0139451
NLRP3	0.0139451
CDC42BPA	0.0139451
FERMT3	0.0139451
CAPRIN2	0.0143841
FAT3	0.014791
RB1CC1	0.0151686
KDM3B	0.0151686
SPTBN2	0.0155749
ATP2B4	0.0155749
STAB2	0.0155749
UGGT2	0.0155749
E2F8	0.0155749
ZNF665	0.0155749
THRAP3	0.0155749
KCNH8	0.0155749
SAMD9	0.0155749
ARHGAP21	0.0155749
TRPM2	0.0155749
DGKG	0.0155749
TXNIP	0.0164157
GCN1L1	0.0164157
ARID1A	0.016907
XDH	0.0173262
MIER1	0.0173262
TMEM132A	0.0173262
FNDC3B	0.0173262
PCDHGA3	0.0173262
AMBRA1	0.0173262
SRP68	0.0173262
2015-03-07	0.0173262
SAP130	0.0173262
TBCD	0.0173262
ACTN4	0.0173262
POLK	0.0173262
NLRP5	0.0173262
NEK10	0.0173262
CHGB	0.0173262
KIF17	0.0173262
PCDHB12	0.0173262
SMG7	0.0173262
PCDHA6	0.0173262
NBN	0.0173262
LRFN2	0.0173262
RRBP1	0.0173262
KARS	0.0173262
GUCY1A2	0.0173262
PCDH8	0.0173262
MSH2	0.0173262
WAPAL	0.0173262
CTAGE5	0.0173262
AGTPBP1	0.0173262
RTEL1	0.0173262
ZNF75D	0.0173262
PDE5A	0.0173262
ZBTB22	0.0173262
TIE1	0.0173262
EIF2AK4	0.0173262
RPGR	0.0173262
BZRAP1	0.0173262
ANLN	0.0173262
ASAP2	0.0173262
LRRC36	0.0173262
AASS	0.0173262
MTMR4	0.0173262
ZNF483	0.0173262
UGGT1	0.0173262
VCPIP1	0.0173262
CROCC	0.0173262
PCIF1	0.0173262
PSIP1	0.0180809
CLIP1	0.0180809
ENO3	0.0181259
TRIM41	0.0181259
SPATA22	0.0181259
KCNV2	0.0181259
SMARCA5	0.0181259
SUV420H1	0.0182471
DENND4A	0.0182471
ABCA9	0.0182471
SIPA1L2	0.0182471
PCDHA12	0.0182471
TRIOBP	0.0182471
CAMTA2	0.0182471
MYO10	0.0182471
NRCAM	0.0182471
TIAM1	0.0182471
DOT1L	0.0182471
INTS1	0.0184401
FANCM	0.0184401
MPHOSPH9	0.0184401
TRPC4	0.0184401
NID2	0.0184401
TRHDE	0.0184401
MYO7B	0.0184401
PTPRK	0.0184401
PCDH10	0.0184401
ZNF180	0.0184401
GBF1	0.0184401
DSCAM	0.0185532
ARID2	0.0187456
GOLGB1	0.0187456
MYH3	0.0189561
OTOF	0.0189561
HFM1	0.0189561
ARFGEF1	0.0189561
YTHDC2	0.019049
N4BP2	0.019049
NPAS4	0.019049
DPYS	0.019049
EPHA6	0.019049
SLC12A5	0.019049
OPA1	0.019049
AP2B1	0.019049
EIF3A	0.019049
PPP2R3A	0.019049
NPAT	0.019049
USP9X	0.019049
PML	0.019049
C9orf84	0.019049
C4orf21	0.019049
NAA25	0.019049
N4BP2L2	0.019049
PCDHB11	0.019049
COL4A3	0.019049
PYGM	0.019049
FBXO42	0.019049
EPHB1	0.019049
ZNF804B	0.019049
USP28	0.019049
SPATA5	0.019049
VPS13B	0.019129
IMPG2	0.0195597
ROS1	0.0195597
SOS1	0.0195597
PTPRD	0.0197371
ZNF507	0.0201103
GTF2I	0.0201103
RYR2	0.0210585
STAG1	0.0212843
SOX5	0.021743
PDE11A	0.021743
FREM1	0.021743
ADAMTS16	0.021743
LTBP4	0.021864
PCDHGB3	0.021864
TTF2	0.021864
RAPH1	0.021864
MYO7A	0.021864
DHX8	0.021864
MYO5B	0.021864
ZNF93	0.021864
PAX3	0.021864
FAM120A	0.021864
KANK4	0.021864
CNTN1	0.021864
FRMPD1	0.021864
GAK	0.021864
ZNF513	0.021864
SUPT5H	0.021864
SHPRH	0.021864
ACPP	0.021864
PLK4	0.021864
IBTK	0.021864
PCDH7	0.021864
AP3B1	0.021864
ZNF479	0.021864
KIF20B	0.021864
KRIT1	0.021864
ESF1	0.021864
EMILIN3	0.021864
HELZ	0.0221107
DDB1	0.0240644
SLITRK4	0.0240644
ZSCAN20	0.0240644
CPSF3	0.0240644
SYNJ2	0.0240644
CRISPLD1	0.0240644
NOL9	0.0240644
ADAMTS5	0.0240644
TTC21B	0.0240644
ZNF439	0.0240644
STXBP1	0.0240644
FUK	0.0240644
CNNM2	0.0240644
TCOF1	0.0240644
DVL2	0.0240644
UHRF2	0.0240644
KCNH2	0.0240644
MAZ	0.0240644
SLCO4A1	0.0240644
UMODL1	0.0240644
GRIN1	0.0240644
CALCRL	0.0240644
TBC1D9	0.0240644
ZBTB11	0.0240644
HMHA1	0.0240644
PPM1G	0.0240644
LZTR1	0.0240644
TCHHL1	0.0240644
MDM1	0.0240644
STAT6	0.0240644
MCCC2	0.0240644
PABPC4	0.0240644
PRR12	0.0240644
ATP6V1B1	0.0240644
CYP3A4	0.0240644
PNPLA6	0.0240644
NLRP11	0.0240644
GLDC	0.0240644
MPND	0.0240644
SLCO1A2	0.0240644
EPB41L2	0.0240644
FRYL	0.0246006
RPGRIP1L	0.0246006
RP1	0.0246006
ANK2	0.0248362
PTPN13	0.0250598
NES	0.0250598
COL5A2	0.0250598
DNAH1	0.0250606
CHD4	0.0250606
ABCC3	0.0251491
DOCK4	0.0251491
TEK	0.0256414
SEC14L1	0.0256414
POLG	0.0256414
CNTN2	0.0256414
SNCAIP	0.0256414
MAP6	0.0256414
GPR161	0.0256414
ENPEP	0.0256414
DUSP27	0.0256414
LRMP	0.0256414
BRE	0.0256414
C11orf48	0.0256414
C4BPA	0.0256414
MCPH1	0.0256414
SESTD1	0.0256414
NUP93	0.0256414
ZNF609	0.0256414
CC2D1A	0.0256414
POLA1	0.0256414
CYP2A6	0.0256414
CLCN2	0.0256414
TTC7A	0.0256414
LEMD3	0.0256414
ADAM21	0.0256414
SEC31A	0.0256414
RIN3	0.0256414
SLC4A1AP	0.0256414
TMCC1	0.0256414
TMPRSS11F	0.0256414
DZIP3	0.0256414
COL17A1	0.0256414
DISP2	0.0256414
ZNF12	0.0256414
RECQL4	0.0256414
GAD1	0.0256414
PHTF2	0.0256414
LRIG2	0.0256414
ATF7IP2	0.0256414
CECR2	0.0256414
INO80D	0.0256414
TNFRSF8	0.0256414
KIAA1841	0.0256414
CNKSR2	0.0256414
MIPEP	0.0256414
ZNF142	0.0256414
MACC1	0.0256414
ZNF606	0.0256414
CLIP4	0.0256414
SLC24A3	0.0256414
RAD54L2	0.0256414
IGSF22	0.0256414
ZKSCAN2	0.0256414
CYFIP1	0.0256414
PLXNC1	0.0256414
ECM1	0.0256414
EPB41L1	0.0256414
CLVS2	0.0256414
REV1	0.0256414
COL25A1	0.0256414
C12orf43	0.0256414
APLP2	0.0256414
TGIF2LX	0.0256414
XYLB	0.0256414
GALNTL5	0.0256414
SPOCD1	0.0256414
TOP1MT	0.0256414
GLG1	0.0256414
FBLN2	0.0256414
TBX3	0.0256414
PDE10A	0.0256414
POLH	0.0256414
HAO2	0.0256414
JUP	0.0256414
CENPB	0.0256414
ZNF823	0.0256414
LOC81691	0.0256414
SLC12A6	0.0256414
CCNL2	0.0256414
PKP4	0.0256414
COL4A3BP	0.0256414
FAM198B	0.0256414
ST14	0.0256414
TIMM44	0.0256414
AMOTL1	0.0256414
YTHDC1	0.0256414
SMO	0.0256414
SREBF2	0.0256414
CEP68	0.0256414
ZNF223	0.0256414
TMEFF2	0.0256414
ZC3HC1	0.0256414
GCKR	0.0256414
SHROOM4	0.0256414
ZNF197	0.0256414
REC8	0.0256414
ZFP30	0.0256414
SNX14	0.0256414
INTS3	0.0256414
ROCK1	0.0256414
AFAP1L2	0.0256414
ARRDC3	0.0256414
HSPA5	0.0256414
KIAA1549	0.0256414
SLC30A6	0.0256414
CHERP	0.0256414
STAC	0.0256414
RBM15	0.0261435
CDHR2	0.0261435
ARHGEF12	0.0261435
DCAF12	0.0261435
ST18	0.0261435
GOLGA4	0.0266049
UNC13C	0.0266049
SON	0.0267056
C8orf76	0.0267056
TYR	0.0267056
ABCB4	0.0267056
CPT1C	0.0267056
EFCAB5	0.0267703
ASXL1	0.0267703
NBPF1	0.0267703
DOPEY1	0.026787
PTPRT	0.026787
PPARGC1A	0.0268142
MAP4	0.0268142
ABCA8	0.0268142
MAP2	0.0268142
MCM3AP	0.0268142
PLA2R1	0.0268142
BLM	0.0268142
TAOK2	0.0268142
CACNA1G	0.0268142
TP53BP1	0.0269618
OR2W1	0.0276402
CCDC41	0.0276402
TRAPPC9	0.0276402
ID1	0.0276402
IPP	0.0276402
CACNB1	0.0276402
TDRKH	0.0276402
ARMC6	0.0276402
UIMC1	0.0276402
POLRMT	0.0276402
ZNF324	0.0276402
CHRNB1	0.0276402
SLC2A10	0.0276402
ZMYM5	0.0276402
HSPA2	0.0276402
FAM129B	0.0276402
ANKRD40	0.0276402
PSMA5	0.0276402
C16orf78	0.0276402
PPP1R15A	0.0276402
NEIL2	0.0276402
LCLAT1	0.0276402
ANKH	0.0276402
AKT2	0.0276402
ABCF1	0.0276402
ATXN7L3	0.0276402
RBBP7	0.0276402
CCT3	0.0276402
HIST1H3C	0.0276402
RASGRP3	0.0276402
SYT11	0.0276402
TARDBP	0.0276402
CAPSL	0.0276402
FBLN7	0.0276402
NEUROD6	0.0276402
TUBGCP5	0.0276402
AGBL2	0.0276402
AP2A2	0.0276402
ADCK5	0.0276402
MYB	0.0276402
NFATC4	0.0276402
ABCG1	0.0276402
NEDD4	0.0276402
ZNF154	0.0276402
ZPBP2	0.0276402
SECISBP2	0.0276402
APBB1	0.0276402
AQP4	0.0276402
OTX1	0.0276402
OR1G1	0.0276402
ARPC5	0.0276402
EPS8L1	0.0276402
CLUL1	0.0276402
C5orf34	0.0276402
PTX3	0.0276402
SERPIND1	0.0276402
PRR14	0.0276402
UGT2A1	0.0276402
KCTD20	0.0276402
PRPF40A	0.0276402
TPRG1	0.0276402
ZNF619	0.0276402
TCN1	0.0276402
NFIX	0.0276402
KCNQ2	0.0276402
DNTTIP1	0.0276402
AMN	0.0276402
WWTR1	0.0276402
ZFR	0.0276402
CHAF1B	0.0276402
AURKC	0.0276402
PITX3	0.0276402
ZNF250	0.0276402
PGD	0.0276402
ZNF200	0.0276402
CSF3R	0.0276402
ZIC2	0.0276402
TMEM63C	0.0276402
ZNF484	0.0276402
DMRT3	0.0276402
UBR3	0.0276402
KLRG2	0.0276402
DSE	0.0276402
PLIN3	0.0276402
CDK4	0.0276402
GAL3ST1	0.0276402
GLCE	0.0276402
PLOD2	0.0276402
AGA	0.0276402
UBASH3B	0.0276402
ZNF835	0.0276402
CDRT1	0.0276402
MOGAT3	0.0276402
DAZAP2	0.0276402
FSCN1	0.0276402
ASPG	0.0276402
ITFG3	0.0276402
KLB	0.0276402
CYP3A43	0.0276402
FOXS1	0.0276402
PCMTD1	0.0276402
ARPC4	0.0276402
HKR1	0.0276402
DNTTIP2	0.0276402
IL4R	0.0276402
CCDC54	0.0276402
VPS72	0.0276402
ZNF860	0.0276402
GALNT1	0.0276402
DCAF17	0.0276402
EFS	0.0276402
TMEM130	0.0276402
PRDX6	0.0276402
MFAP3	0.0276402
CSDE1	0.0276402
ZNHIT1	0.0276402
RAB11FIP2	0.0276402
PIGR	0.0276402
CPB2	0.0276402
STAC2	0.0276402
HR	0.0276402
STK32A	0.0276402
DMRTA1	0.0276402
MEGF9	0.0276402
ARFGAP2	0.0276402
CHKA	0.0276402
SKIV2L	0.0276402
FUZ	0.0276402
BMPER	0.0276402
KCNJ14	0.0276402
LHX1	0.0276402
ARPC2	0.0276402
DHX32	0.0276402
WDR25	0.0276402
C22orf29	0.0276402
RAB3B	0.0276402
ABI1	0.0276402
HIST1H2AK	0.0276402
BRSK2	0.0276402
TRIM39	0.0276402
CLYBL	0.0276402
LECT2	0.0276402
WDR41	0.0276402
CCDC146	0.0276402
CUL4A	0.0276402
CCR5	0.0276402
CDCP1	0.0276402
UBP1	0.0276402
ZNF222	0.0276402
OR6K6	0.0276402
TRPC4AP	0.0276402
RNF13	0.0276402
LMBR1	0.0276402
UBXN2A	0.0276402
SNX17	0.0276402
LDB3	0.0276402
SLC15A2	0.0276402
SNX16	0.0276402
OR6B1	0.0276402
FCN1	0.0276402
ZSCAN4	0.0276402
CDK17	0.0276402
KDM2A	0.0276402
SEZ6	0.0276402
XPC	0.0276402
ATP6V1C1	0.0276402
MUC15	0.0276402
ELAVL2	0.0276402
ATP6V0A2	0.0276402
XKRX	0.0276402
SLC16A2	0.0276402
SLC9A2	0.0276402
ZNF681	0.0276402
CLIC5	0.0276402
VEGFA	0.0276402
CEP72	0.0276402
ADRBK1	0.0276402
FAM8A1	0.0276402
EXD1	0.0276402
TMEM38A	0.0276402
APPL2	0.0276402
OR4D11	0.0276402
ITPKB	0.0276402
AKR1D1	0.0276402
PROKR2	0.0276402
HERC5	0.0276402
CTRL	0.0276402
CNNM3	0.0276402
AMPD2	0.0276402
BAIAP2	0.0276402
GNB3	0.0276402
ZNF304	0.0276402
POLR1C	0.0276402
SOX4	0.0276402
RALY	0.0276402
KBTBD6	0.0276402
ETS2	0.0276402
OR4B1	0.0276402
MAPK9	0.0276402
RIPK2	0.0276402
CSTF2T	0.0276402
SYNGR2	0.0276402
MRPS7	0.0276402
AP4B1	0.0276402
GLB1L2	0.0276402
TMEM209	0.0276402
ATXN3	0.0276402
TRIM27	0.0276402
SIRPD	0.0276402
HCN3	0.0276402
KRT6A	0.0276402
FBXL2	0.0276402
SH3RF2	0.0276402
CD5L	0.0276402
TCEB3C	0.0276402
SLC7A9	0.0276402
OPRD1	0.0276402
TNS4	0.0276402
ZNF256	0.0276402
FAM188B	0.0276402
HNF4A	0.0276402
ZNF587	0.0276402
NKAIN2	0.0276402
SERBP1	0.0276402
NAGK	0.0276402
TREX1	0.0276402
EPB41L5	0.0276402
SNAP91	0.0276402
USP1	0.0276402
BTN2A1	0.0276402
PUF60	0.0276402
ENTPD3	0.0276402
ZFP14	0.0276402
MIB2	0.0276402
BTN3A1	0.0276402
TRAM1	0.0276402
CRYBA4	0.0276402
KDELC1	0.0276402
KCND3	0.0276402
USP11	0.0276402
RASSF9	0.0276402
ZNF514	0.0276402
SF3B2	0.0276402
BCAR3	0.0276402
PTGER4	0.0276402
SSFA2	0.0276402
BIN1	0.0276402
SRRM1	0.0276402
COX6A1	0.0276402
FAM111A	0.0276402
GFPT1	0.0276402
NARF	0.0276402
NHLRC2	0.0276402
ZNF793	0.0276402
CEACAM21	0.0276402
ABHD13	0.0276402
CHRNB3	0.0276402
NFE2L1	0.0276402
SBDS	0.0276402
AKAP8L	0.0276402
STS	0.0276402
YARS	0.0276402
MANSC1	0.0276402
CDK3	0.0276402
SLC19A2	0.0276402
ZNF274	0.0276402
TRDN	0.0276402
KLHL23	0.0276402
HLA-E	0.0276402
GRIPAP1	0.0276402
USP49	0.0276402
HAO1	0.0276402
RNF180	0.0276402
C1orf56	0.0276402
RNF215	0.0276402
SIX3	0.0276402
ELOVL7	0.0276402
KSR1	0.0276402
HSD3B1	0.0276402
KIF2C	0.0276402
TRIM69	0.0276402
TPRN	0.0276402
CDKL2	0.0276402
GRIA3	0.0276402
TXLNA	0.0276402
TBX15	0.0276402
SEMA6A	0.0276402
RIN1	0.0276402
ITGB1BP1	0.0276402
ACAD9	0.0276402
EPN3	0.0276402
EDA	0.0276402
AAGAB	0.0276402
PA2G4	0.0276402
INPP5D	0.0276402
GMPS	0.0276402
CLEC4F	0.0276402
SLC14A1	0.0276402
SULT1B1	0.0276402
SIN3B	0.0276402
HCLS1	0.0276402
EXOC6	0.0276402
FAM166A	0.0276402
ZEB1	0.029439
CR1	0.029439
BAZ2A	0.029439
NWD1	0.029439
DNMT3A	0.029439
LRRC37B	0.029439
CARD11	0.029439
SALL2	0.029439
BCOR	0.029439
NLRC5	0.029439
NUMA1	0.029439
LRRC16A	0.029439
WHSC1L1	0.029439
MBD1	0.029439
OCA2	0.029439
WDR62	0.029439
CD1D	0.029439
NOTCH4	0.029439
FBN1	0.0299191
CDKN2A	0.0299868
COL6A3	0.0303051
TULP3	0.0305263
ANKRD30A	0.0306027
GRIA1	0.0307509
CNBD1	0.0310316
2015-03-06	0.0310316
ABCC12	0.0313858
CACNA1C	0.0313858
EGFLAM	0.0313858
TRAPPC10	0.0313858
RALGAPA2	0.0313858
BRD4	0.0313858
TEP1	0.0313858
PTPRF	0.0313858
CASP8	0.0313858
PHKA1	0.0313858
THSD7B	0.0316564
NCKAP5	0.0316564
LRRK2	0.0321743
DDX18	0.0327547
NBPF3	0.0327547
C16orf62	0.0327547
KLHL6	0.0327547
FAM161A	0.0327547
TARS2	0.0327547
NRXN2	0.0327547
EML1	0.0327547
CNTN4	0.0327547
OXR1	0.0327547
TAF1	0.0327547
ZSWIM5	0.0327547
NASP	0.0327547
HNRNPA2B1	0.0327547
NUPL2	0.0327547
B4GALNT3	0.0327547
C6orf222	0.0327547
CLSPN	0.0327547
BACH2	0.0327547
SPHK2	0.0327547
PVRL1	0.0327547
ZNF14	0.0327547
BTBD7	0.0327547
MEFV	0.0327547
IL1RAPL1	0.0327547
MATN4	0.0327547
PRC1	0.0327547
LPIN2	0.0327547
CABIN1	0.0327547
DARS2	0.0327547
NLRC4	0.0327547
PKN2	0.0327547
BCORL1	0.0327547
INSR	0.0327547
PCDHGA1	0.0327547
TBC1D9B	0.0327547
CSPP1	0.0327547
ZNF518B	0.0327547
BARD1	0.0327547
ZNF548	0.0327547
ZNF808	0.0327547
MAPK8IP3	0.0327547
NCAN	0.0327547
RAB3GAP1	0.0327547
ZNF546	0.0327547
SIN3A	0.0327547
CDH9	0.0327547
LRP4	0.0327547
ZNF791	0.0327547
PAH	0.0327547
KDR	0.0330457
MAGI2	0.0330457
PIK3C2B	0.0331368
C15orf39	0.0331368
WDR17	0.0331368
LY75	0.0331368
RARG	0.0331368
KIF21B	0.0331368
SYCP2	0.0331368
KDM3A	0.0331368
SCN5A	0.0331368
PTPN4	0.0331368
KIF26B	0.0331368
BCL9	0.0331368
HPS3	0.0331368
SAMD9L	0.0331368
SSH2	0.0331368
RAI14	0.0331368
ZNF644	0.0331368
PHF20	0.0331699
C2CD3	0.0331699
KIAA1377	0.0331699
BCLAF1	0.0331699
CCDC108	0.0331699
FLNC	0.0331699
PTCH1	0.0331699
LMTK2	0.0331699
TNN	0.0331699
ANKLE2	0.0340391
AHCTF1	0.0340391
KCNT1	0.0340391
CBFA2T2	0.0340391
CBLB	0.0340391
EDC4	0.0340391
CNGB1	0.0340391
MAP4K3	0.0340391
PLCG1	0.0340391
ZNF721	0.0340391
TRIP12	0.0340391
USPL1	0.0340391
AP3B2	0.0340391
ATP8A1	0.0340391
PLCH1	0.035448
UPF2	0.0367477
AFF1	0.0367477
AFF4	0.0367477
ACTG1	0.0387493
EPRS	0.0387493
CACNA1F	0.0387493
WWC3	0.0387493
CREB5	0.0387493
ZZEF1	0.039676
INO80	0.0411103
APC	0.0411103
GRIK2	0.0422085
NFAT5	0.0422085
LATS1	0.0422085
ZNF608	0.0422085
TULP4	0.0422085
MYBPC1	0.0422085
KIAA1522	0.0422085
TGM4	0.0422778
CSRNP3	0.0422778
IVNS1ABP	0.0422778
CACNA1S	0.0422778
ZNF607	0.0422778
TCF25	0.0422778
PPP1R9A	0.0422778
BBX	0.0422778
RBBP8	0.0422778
TGFBR3	0.0422778
MIPOL1	0.0422778
PRKCQ	0.0422778
CTNND1	0.0422778
ABCC1	0.0422778
TTLL5	0.0422778
ZC3HAV1	0.0422778
MPHOSPH8	0.0422778
ITIH2	0.0422778
IGSF3	0.0422778
PCDHGB4	0.0422778
ZNF710	0.0422778
ACLY	0.0422778
TNPO1	0.0422778
UNC5D	0.0422778
ACAD10	0.0422778
PCBP1	0.0422778
CYP2A7	0.0422778
ZNF354A	0.0422778
TRPC6	0.0422778
ZNF560	0.0422778
SLCO5A1	0.0422778
SYNRG	0.0422778
CNNM4	0.0422778
NXF1	0.0422778
TUBGCP6	0.0422778
ATE1	0.0422778
PTPRZ1	0.0424776
LAMA5	0.0424776
MYH9	0.0430427
PAN2	0.04368
PPFIA2	0.04368
PLCB1	0.04368
SLC9A4	0.04368
CALD1	0.04368
ZFP36L2	0.04368
PKD1L1	0.04368
CLTC	0.04368
EPPK1	0.043726
PCDH11X	0.0441215
SF3B3	0.0449961
FOXA1	0.0455005
LRRC7	0.0458119
GCC2	0.0462347
ACACB	0.0462347
CDK14	0.0471636
PALMD	0.0471636
CHRM3	0.0471636
ZNF230	0.0471636
GTF2E1	0.0471636
TOP3B	0.0471636
DHDDS	0.0471636
[truncated: 13,554 more rows]

## Sheet: OV Mutations
Gene	Cluster 1 P-value	Cluster 2 P-value	Cluster 3 P-value
BCORL1	0.00630586	0.0837744	0.41908
AASDH	0.0299507	0.185353	0.605505
PCDHB13	0.0299507	0.185353	0.605505
KIT	0.0562531	0.873664	0.00200018
GREB1	0.0662637	0.280424	0.739186
BLM	0.0662637	0.280424	0.739186
C4orf35	0.0662637	0.280424	0.739186
SCAMP3	0.0662637	0.280424	0.739186
UNC13A	0.0662637	0.280424	0.739186
C6orf142	0.0662637	0.280424	0.739186
SLC26A3	0.0662637	0.280424	0.739186
ADAMTS19	0.0662637	0.280424	0.739186
HIVEP2	0.0662637	0.280424	0.739186
PPP1R12B	0.0662637	0.280424	0.739186
HYDIN	0.0782673	0.270821	0.645093
C12orf51	0.0881892	0.124082	4.58564e-06
OTOF	0.0881892	1	0.0131007
BIRC6	0.102864	0.124082	1
LCT	0.102864	0.124082	1
PTCH1	0.102864	0.124082	1
INSRR	0.102864	0.124082	1
FAM86B2	0.102864	0.489418	0.501708
AHNAK	0.123163	0.935959	0.0156271
CNTNAP2	0.1267	0.242586	0.986168
GON4L	0.139421	0.185353	4.4826e-05
COL4A6	0.139421	0.597891	0.526802
SOX5	0.139421	0.690256	0.00337125
TACC2	0.139421	0.690256	0.00337125
CACNA1A	0.139421	0.690256	0.00337125
COL9A1	0.139421	0.690256	0.00337125
ITIH5	0.139421	1	0.0747017
SIGLEC12	0.139421	1	0.0747017
KIAA1797	0.139421	1	0.0747017
MLL	0.139421	1	0.0747017
SI	0.141768	0.369082	0.74389
NR4A2	0.1495	0.432852	0.917982
CNBD1	0.1495	0.432852	0.917982
NDRG1	0.1495	0.432852	0.917982
STAT5B	0.1495	0.432852	0.917982
CALCR	0.1495	0.432852	0.917982
RPTOR	0.1495	0.432852	0.917982
SLC6A2	0.1495	0.432852	0.917982
ZFP106	0.1495	0.432852	0.917982
FAT2	0.1495	0.432852	0.917982
POLQ	0.1495	0.432852	0.917982
OR5M11	0.1495	0.432852	0.917982
COL17A1	0.1495	0.432852	0.917982
TGFBR2	0.1495	0.432852	0.917982
ST3GAL3	0.1495	0.432852	0.917982
KIF21B	0.1495	0.432852	0.917982
TRPS1	0.1495	0.432852	0.917982
TXNDC3	0.1495	0.432852	0.917982
PRMT8	0.1495	0.432852	0.917982
CNTN5	0.1495	0.432852	0.917982
PCSK2	0.1495	0.432852	0.917982
PTPRC	0.1495	0.432852	0.917982
ENAM	0.1495	0.432852	0.917982
AP1M1	0.1495	0.432852	0.917982
LRFN2	0.1495	0.432852	0.917982
TAF6L	0.1495	0.432852	0.917982
HTR1F	0.1495	0.432852	0.917982
ARHGEF1	0.1495	0.432852	0.917982
OSBPL11	0.1495	0.432852	0.917982
IL16	0.1495	0.432852	0.917982
L3MBTL3	0.1495	0.432852	0.917982
PCNT	0.1495	0.432852	0.917982
C5orf42	0.1495	0.432852	0.917982
MYBPC1	0.1495	0.432852	0.917982
RBBP6	0.1495	0.432852	0.917982
WNT16	0.1495	0.432852	0.917982
RHBG	0.1495	0.432852	0.917982
CNTN1	0.1495	0.432852	0.917982
CDH7	0.1495	0.432852	0.917982
ARHGAP36	0.1495	0.432852	0.917982
ITGA8	0.1495	0.432852	0.917982
POGK	0.1495	0.432852	0.917982
GRIN2B	0.1495	0.432852	0.917982
CCDC40	0.1495	0.432852	0.917982
C3orf63	0.1495	0.432852	0.917982
NAV1	0.1495	0.432852	0.917982
TMEM132B	0.1495	0.432852	0.917982
UBC	0.1495	0.432852	0.917982
ULK4	0.1495	0.432852	0.917982
FAM111A	0.1495	0.432852	0.917982
TNRC6A	0.1495	0.432852	0.917982
SOS1	0.1495	0.432852	0.917982
SLC26A8	0.1495	0.432852	0.917982
GMCL1	0.1495	0.432852	0.917982
MYH9	0.1495	0.432852	0.917982
ODAM	0.1495	0.432852	0.917982
ZNF167	0.1495	0.432852	0.917982
LAMC1	0.1495	0.432852	0.917982
BRWD3	0.1495	0.432852	0.917982
OR5V1	0.1495	0.432852	0.917982
RALGAPA1	0.1495	0.432852	0.917982
RNF157	0.1495	0.432852	0.917982
AHNAK2	0.150975	0.197251	1
MGAM	0.208186	0.185353	1
TAF1	0.208186	0.185353	1
HAS2	0.208186	0.185353	1
NRXN1	0.208186	0.185353	1
SLITRK3	0.208186	0.185353	1
IRS4	0.208186	0.185353	1
ITPR2	0.208186	0.185353	1
SCEL	0.208186	0.185353	1
ZNF804A	0.208186	0.690256	0.605505
CDH17	0.208186	0.690256	0.605505
FBN3	0.208186	0.690256	0.605505
PGAP1	0.208186	0.690256	0.605505
RIMS2	0.208186	0.690256	0.605505
KIAA2022	0.208186	0.690256	0.605505
ADAMTSL3	0.208186	0.690256	0.605505
GIGYF2	0.208186	0.690256	0.605505
ZNF407	0.223232	0.0432424	0.739186
CENPJ	0.223232	0.280424	0.000437972
CNGA1	0.223232	0.280424	0.000437972
PTPN13	0.223232	0.280424	0.000437972
MAP1A	0.223232	0.280424	0.000437972
ZNF608	0.223232	0.280424	0.000437972
SF3A1	0.223232	0.280424	0.000437972
C15orf2	0.223232	0.280424	0.000437972
MYOM1	0.223232	0.280424	0.000437972
TTC3	0.223232	0.323258	1
NBPF14	0.223232	0.323258	1
MAS1L	0.223232	0.323258	1
CPS1	0.223232	0.323258	1
CASR	0.223232	0.963477	0.025544
F8	0.223232	0.963477	0.025544
KIAA2018	0.223232	0.963477	0.025544
SSH1	0.223232	0.963477	0.025544
NOTCH2	0.223232	0.963477	0.025544
PSMC3	0.223232	0.963477	0.025544
ZAN	0.223232	1	0.342076
GLRA3	0.223232	1	0.342076
NUMA1	0.223232	1	0.342076
SIM1	0.223232	1	0.342076
RNASEL	0.223232	1	0.342076
ADAMTS14	0.236175	0.0837744	0.867734
FREM2	0.236175	0.0837744	0.867734
KIAA1409	0.236175	0.345118	1
GLI2	0.249295	0.498372	0.857078
LAMA2	0.256102	0.531258	0.867734
MLL3	0.256102	0.873664	0.0343746
VPS13B	0.256102	0.873664	0.0343746
CYP11B1	0.256102	1	0.253831
SNRNP200	0.256102	1	0.253831
EPHA7	0.256102	1	0.253831
COL6A3	0.257732	1	0.189516
AACS	0.349421	0.69171	1
ZNF799	0.349421	0.69171	1
PARN	0.349421	0.69171	1
OR2V2	0.349421	0.69171	1
IPO9	0.349421	0.69171	1
SLCO2B1	0.349421	0.69171	1
PGBD5	0.349421	0.69171	1
ZNF257	0.349421	0.69171	1
SDC2	0.349421	0.69171	1
AHCYL2	0.349421	0.69171	1
KLKB1	0.349421	0.69171	1
UNC5CL	0.349421	0.69171	1
CLCA1	0.349421	0.69171	1
MUC2	0.349421	0.69171	1
C3orf22	0.349421	0.69171	1
DCT	0.349421	0.69171	1
TACR2	0.349421	0.69171	1
IL20RA	0.349421	0.69171	1
RNF43	0.349421	0.69171	1
ZBTB7C	0.349421	0.69171	1
CGRRF1	0.349421	0.69171	1
TSEN54	0.349421	0.69171	1
ZC3H14	0.349421	0.69171	1
RBMXL1	0.349421	0.69171	1
TRIM16	0.349421	0.69171	1
CR1	0.349421	0.69171	1
DAAM2	0.349421	0.69171	1
GBA2	0.349421	0.69171	1
HTR1A	0.349421	0.69171	1
IMPG2	0.349421	0.69171	1
USP15	0.349421	0.69171	1
C12orf41	0.349421	0.69171	1
CTNNA1	0.349421	0.69171	1
TUBB4	0.349421	0.69171	1
GALNT6	0.349421	0.69171	1
OR5L2	0.349421	0.69171	1
DZIP1	0.349421	0.69171	1
TARS2	0.349421	0.69171	1
ACSL1	0.349421	0.69171	1
SRGAP1	0.349421	0.69171	1
FAM184A	0.349421	0.69171	1
C6orf167	0.349421	0.69171	1
POLE	0.349421	0.69171	1
ADAM8	0.349421	0.69171	1
PCDHGA11	0.349421	0.69171	1
CLIP3	0.349421	0.69171	1
SULF1	0.349421	0.69171	1
NMUR2	0.349421	0.69171	1
NEUROD6	0.349421	0.69171	1
PER1	0.349421	0.69171	1
ELMOD3	0.349421	0.69171	1
AIFM3	0.349421	0.69171	1
MICAL1	0.349421	0.69171	1
DDO	0.349421	0.69171	1
EIF3E	0.349421	0.69171	1
MON1A	0.349421	0.69171	1
CACNG6	0.349421	0.69171	1
ZSWIM3	0.349421	0.69171	1
TBC1D8B	0.349421	0.69171	1
EHHADH	0.349421	0.69171	1
PCDHGA3	0.349421	0.69171	1
SAFB	0.349421	0.69171	1
ANKZF1	0.349421	0.69171	1
AIFM1	0.349421	0.69171	1
TRAF3IP2	0.349421	0.69171	1
CLGN	0.349421	0.69171	1
ZNF434	0.349421	0.69171	1
CSN3	0.349421	0.69171	1
ABCG1	0.349421	0.69171	1
RAPH1	0.349421	0.69171	1
HSD17B11	0.349421	0.69171	1
POTEE	0.349421	0.69171	1
FADS2	0.349421	0.69171	1
KIAA0196	0.349421	0.69171	1
ABCD2	0.349421	0.69171	1
FAAH	0.349421	0.69171	1
SV2B	0.349421	0.69171	1
ABCA8	0.349421	0.69171	1
ZC3H12A	0.349421	0.69171	1
PHF19	0.349421	0.69171	1
RNASE9	0.349421	0.69171	1
SUMF2	0.349421	0.69171	1
GTF3C2	0.349421	0.69171	1
ACCN5	0.349421	0.69171	1
ZNF429	0.349421	0.69171	1
ARHGEF11	0.349421	0.69171	1
ASGR2	0.349421	0.69171	1
2015-09-04	0.349421	0.69171	1
LPHN1	0.349421	0.69171	1
SERPINB1	0.349421	0.69171	1
FAM116A	0.349421	0.69171	1
IQGAP1	0.349421	0.69171	1
PAFAH2	0.349421	0.69171	1
KCNQ2	0.349421	0.69171	1
SLC20A1	0.349421	0.69171	1
IQSEC1	0.349421	0.69171	1
NOS3	0.349421	0.69171	1
FCRL4	0.349421	0.69171	1
DENND1C	0.349421	0.69171	1
SLC38A1	0.349421	0.69171	1
SETX	0.349421	0.69171	1
PRSS36	0.349421	0.69171	1
ZNF592	0.349421	0.69171	1
TTLL8	0.349421	0.69171	1
ADCK1	0.349421	0.69171	1
SLC16A14	0.349421	0.69171	1
HOXA1	0.349421	0.69171	1
PI4KB	0.349421	0.69171	1
PDIA3	0.349421	0.69171	1
GTF3C3	0.349421	0.69171	1
GIMAP1	0.349421	0.69171	1
C1orf168	0.349421	0.69171	1
NLRP10	0.349421	0.69171	1
PENK	0.349421	0.69171	1
SLAMF1	0.349421	0.69171	1
EPX	0.349421	0.69171	1
C1orf141	0.349421	0.69171	1
MMP27	0.349421	0.69171	1
TTC21B	0.349421	0.69171	1
CAPN6	0.349421	0.69171	1
RRAD	0.349421	0.69171	1
PHF21B	0.349421	0.69171	1
CCDC132	0.349421	0.69171	1
OR10T2	0.349421	0.69171	1
PPOX	0.349421	0.69171	1
ADAMTSL4	0.349421	0.69171	1
IGFN1	0.349421	0.69171	1
FHL5	0.349421	0.69171	1
RGS18	0.349421	0.69171	1
HABP2	0.349421	0.69171	1
ZFX	0.349421	0.69171	1
C2orf18	0.349421	0.69171	1
TLN2	0.349421	0.69171	1
C14orf39	0.349421	0.69171	1
USP46	0.349421	0.69171	1
PSD	0.349421	0.69171	1
ZNF706	0.349421	0.69171	1
NISCH	0.349421	0.69171	1
PHACTR2	0.349421	0.69171	1
PI4K2B	0.349421	0.69171	1
MACC1	0.349421	0.69171	1
PCDHB12	0.349421	0.69171	1
GABRG2	0.349421	0.69171	1
SEMA4F	0.349421	0.69171	1
KMO	0.349421	0.69171	1
POU2F1	0.349421	0.69171	1
GALNT1	0.349421	0.69171	1
ZNF643	0.349421	0.69171	1
GCN1L1	0.349421	0.69171	1
ACTG1	0.349421	0.69171	1
BCAS3	0.349421	0.69171	1
ATXN7L2	0.349421	0.69171	1
PIGZ	0.349421	0.69171	1
TRPV6	0.349421	0.69171	1
DTX3L	0.349421	0.69171	1
MUC7	0.349421	0.69171	1
CSDE1	0.349421	0.69171	1
ANKAR	0.349421	0.69171	1
TLR6	0.349421	0.69171	1
GPI	0.349421	0.69171	1
HAUS6	0.349421	0.69171	1
TSC2	0.349421	0.69171	1
ECM1	0.349421	0.69171	1
ATP2A1	0.349421	0.69171	1
SLC9A7	0.349421	0.69171	1
TM7SF4	0.349421	0.69171	1
PFKFB3	0.349421	0.69171	1
MAP3K10	0.349421	0.69171	1
CLCA2	0.349421	0.69171	1
OR2T34	0.349421	0.69171	1
ZMAT3	0.349421	0.69171	1
STX3	0.349421	0.69171	1
OGT	0.349421	0.69171	1
SCAPER	0.349421	0.69171	1
SERPINH1	0.349421	0.69171	1
IL2RA	0.349421	0.69171	1
PRG4	0.349421	0.69171	1
LOXL2	0.349421	0.69171	1
NPC1L1	0.349421	0.69171	1
ZSWIM2	0.349421	0.69171	1
UMODL1	0.349421	0.69171	1
GPR4	0.349421	0.69171	1
FLT3	0.349421	0.69171	1
C1orf59	0.349421	0.69171	1
SYCP2	0.349421	0.69171	1
C20orf70	0.349421	0.69171	1
FAM196A	0.349421	0.69171	1
MEST	0.349421	0.69171	1
OR51A4	0.349421	0.69171	1
ATP12A	0.349421	0.69171	1
KRTAP5-5	0.349421	0.69171	1
WDR55	0.349421	0.69171	1
GSK3A	0.349421	0.69171	1
ZXDB	0.349421	0.69171	1
PEX5L	0.349421	0.69171	1
KRT85	0.349421	0.69171	1
LIG3	0.349421	0.69171	1
CAST	0.349421	0.69171	1
CLDN18	0.349421	0.69171	1
ATP10B	0.349421	0.69171	1
SLC35F4	0.349421	0.69171	1
WAPAL	0.349421	0.69171	1
NLRP14	0.349421	0.69171	1
KCNMA1	0.349421	0.69171	1
PFKP	0.349421	0.69171	1
ECH1	0.349421	0.69171	1
FAM129C	0.349421	0.69171	1
ITGA3	0.349421	0.69171	1
PODN	0.349421	0.69171	1
GPR78	0.349421	0.69171	1
ETNK2	0.349421	0.69171	1
KIAA1324	0.349421	0.69171	1
RCSD1	0.349421	0.69171	1
AWAT1	0.349421	0.69171	1
QRICH1	0.349421	0.69171	1
AGTPBP1	0.349421	0.69171	1
SORBS2	0.349421	0.69171	1
XIAP	0.349421	0.69171	1
DOPEY2	0.349421	0.69171	1
CEP164	0.349421	0.69171	1
TRPC1	0.349421	0.69171	1
EEF2K	0.349421	0.69171	1
SRL	0.349421	0.69171	1
PPARD	0.349421	0.69171	1
EMID2	0.349421	0.69171	1
RINT1	0.349421	0.69171	1
EXD1	0.349421	0.69171	1
FAM83B	0.349421	0.69171	1
KRTAP10-9	0.349421	0.69171	1
MOV10L1	0.349421	0.69171	1
CDON	0.349421	0.69171	1
RASA2	0.349421	0.69171	1
ARMC9	0.349421	0.69171	1
CLPTM1L	0.349421	0.69171	1
TMEM126A	0.349421	0.69171	1
SLC30A1	0.349421	0.69171	1
GRIK3	0.349421	0.69171	1
MC3R	0.349421	0.69171	1
GDPD2	0.349421	0.69171	1
HIST1H4H	0.349421	0.69171	1
KCNQ3	0.349421	0.69171	1
SLC22A12	0.349421	0.69171	1
UPF3B	0.349421	0.69171	1
TSTD2	0.349421	0.69171	1
KCTD3	0.349421	0.69171	1
MYBBP1A	0.349421	0.69171	1
KIAA0467	0.349421	0.69171	1
KANK1	0.349421	0.69171	1
C17orf70	0.349421	0.69171	1
YOD1	0.349421	0.69171	1
SLC16A7	0.349421	0.69171	1
OSMR	0.349421	0.69171	1
HIRA	0.349421	0.69171	1
GLB1L	0.349421	0.69171	1
MID1	0.349421	0.69171	1
PGBD1	0.349421	0.69171	1
FAM21B	0.349421	0.69171	1
ZBTB16	0.349421	0.69171	1
VIM	0.349421	0.69171	1
SLC36A4	0.349421	0.69171	1
NEK1	0.349421	0.69171	1
ITPR1	0.349421	0.69171	1
P2RY2	0.349421	0.69171	1
CLEC18B	0.349421	0.69171	1
MDM1	0.349421	0.69171	1
SUN2	0.349421	0.69171	1
CCNT2	0.349421	0.69171	1
HAVCR1	0.349421	0.69171	1
KLHL25	0.349421	0.69171	1
SNX7	0.349421	0.69171	1
ANP32C	0.349421	0.69171	1
SLC7A2	0.349421	0.69171	1
MS4A1	0.349421	0.69171	1
OR2A12	0.349421	0.69171	1
SYT6	0.349421	0.69171	1
BOLL	0.349421	0.69171	1
WDR35	0.349421	0.69171	1
KIF18A	0.349421	0.69171	1
GPR142	0.349421	0.69171	1
SMG6	0.349421	0.69171	1
SYNJ1	0.349421	0.69171	1
KLF15	0.349421	0.69171	1
CASC1	0.349421	0.69171	1
RRM2B	0.349421	0.69171	1
GTF3C1	0.349421	0.69171	1
STK38	0.349421	0.69171	1
PLXDC1	0.349421	0.69171	1
RUNDC3A	0.349421	0.69171	1
UTP20	0.349421	0.69171	1
SCAND3	0.349421	0.69171	1
PDE6C	0.349421	0.69171	1
EP400	0.349421	0.69171	1
FAM163A	0.349421	0.69171	1
C20orf177	0.349421	0.69171	1
KIR2DL4	0.349421	0.69171	1
FAM167B	0.349421	0.69171	1
KIAA0317	0.349421	0.69171	1
MAGEB16	0.349421	0.69171	1
GABBR1	0.349421	0.69171	1
VWA2	0.349421	0.69171	1
ADC	0.349421	0.69171	1
BOD1	0.349421	0.69171	1
GDF2	0.349421	0.69171	1
BAI1	0.349421	0.69171	1
COL19A1	0.349421	0.69171	1
BMS1	0.349421	0.69171	1
ZNF354A	0.349421	0.69171	1
DMGDH	0.349421	0.69171	1
NLGN3	0.349421	0.69171	1
IL13	0.349421	0.69171	1
TARBP1	0.349421	0.69171	1
BMP10	0.349421	0.69171	1
FHOD3	0.349421	0.69171	1
IGSF21	0.349421	0.69171	1
PRKCZ	0.349421	0.69171	1
FAM200A	0.349421	0.69171	1
ACTR3B	0.349421	0.69171	1
UROC1	0.349421	0.69171	1
MPHOSPH10	0.349421	0.69171	1
KRTAP27-1	0.349421	0.69171	1
PLEKHG4B	0.349421	0.69171	1
OR6C75	0.349421	0.69171	1
GLDC	0.349421	0.69171	1
KCMF1	0.349421	0.69171	1
C21orf7	0.349421	0.69171	1
PNLIPRP3	0.349421	0.69171	1
DOK2	0.349421	0.69171	1
CDKN2C	0.349421	0.69171	1
RABGAP1L	0.349421	0.69171	1
SLCO5A1	0.349421	0.69171	1
NOD2	0.349421	0.69171	1
MECR	0.349421	0.69171	1
MMP19	0.349421	0.69171	1
OR14J1	0.349421	0.69171	1
HGF	0.349421	0.69171	1
MYADM	0.349421	0.69171	1
PGK1	0.349421	0.69171	1
GPR162	0.349421	0.69171	1
GJA1	0.349421	0.69171	1
SLC23A2	0.349421	0.69171	1
ARHGEF7	0.349421	0.69171	1
DAB1	0.349421	0.69171	1
HIST1H3B	0.349421	0.69171	1
HAO1	0.349421	0.69171	1
TRIM43	0.349421	0.69171	1
FBXO40	0.349421	0.69171	1
TXNRD2	0.349421	0.69171	1
C21orf57	0.349421	0.69171	1
CCDC158	0.349421	0.69171	1
HSD3B1	0.349421	0.69171	1
SRGAP2	0.349421	0.69171	1
DPY19L2	0.349421	0.69171	1
UTP14A	0.349421	0.69171	1
TXLNA	0.349421	0.69171	1
CLASP2	0.349421	0.69171	1
FAM179A	0.349421	0.69171	1
FAM35A	0.349421	0.69171	1
ANKRD57	0.349421	0.69171	1
ZC3H7B	0.349421	0.69171	1
TTLL12	0.349421	0.69171	1
MN1	0.349421	0.69171	1
UGT1A9	0.349421	0.69171	1
GZMA	0.349421	0.69171	1
LIFR	0.349421	0.69171	1
MAP3K2	0.349421	0.69171	1
EDA	0.349421	0.69171	1
ALDH8A1	0.349421	0.69171	1
ZNF449	0.349421	0.69171	1
RPA1	0.349421	0.69171	1
TRIM54	0.349421	0.69171	1
NEXN	0.349421	0.69171	1
ST6GAL2	0.349421	0.69171	1
PRLR	0.349421	0.69171	1
LAS1L	0.349421	0.69171	1
ZNF180	0.349421	0.69171	1
GNA14	0.349421	0.69171	1
IARS2	0.349421	0.69171	1
ARL15	0.349421	0.69171	1
GMPS	0.349421	0.69171	1
DDR1	0.349421	0.69171	1
KIAA0754	0.349421	0.69171	1
FAM180A	0.349421	0.69171	1
GORASP1	0.349421	0.69171	1
ADRBK2	0.349421	0.69171	1
CTSC	0.349421	0.69171	1
LEMD3	0.364732	0.109864	0.917982
SLC12A5	0.364732	0.109864	0.917982
ROBO3	0.364732	0.109864	0.917982
MYOF	0.364732	0.109864	0.917982
KCNJ1	0.364732	0.109864	0.917982
CPXCR1	0.364732	0.109864	0.917982
SCN5A	0.364732	0.109864	0.917982
ATG3	0.364732	0.109864	0.917982
CIZ1	0.364732	0.109864	0.917982
ZNF41	0.364732	0.109864	0.917982
OR10H1	0.364732	0.109864	0.917982
CYLC1	0.364732	0.109864	0.917982
PADI2	0.364732	0.109864	0.917982
FAT4	0.364732	0.432852	0.00430022
UNC13B	0.364732	0.432852	0.00430022
FSTL5	0.364732	0.432852	0.00430022
LEPRE1	0.364732	0.432852	0.00430022
PTGFR	0.364732	0.432852	0.00430022
ADAMTS13	0.364732	0.432852	0.00430022
CCDC88A	0.364732	0.432852	0.00430022
TECTA	0.364732	0.432852	0.00430022
GNAS	0.364732	0.432852	0.00430022
GUCY2C	0.364732	0.432852	0.00430022
CHRNA2	0.364732	0.432852	0.00430022
NACA	0.364732	0.432852	0.00430022
DEFB118	0.364732	0.432852	0.00430022
NTNG1	0.364732	0.432852	0.00430022
TAF4	0.364732	0.432852	0.00430022
ADSSL1	0.364732	0.432852	0.00430022
FGD1	0.364732	0.432852	0.00430022
PALM2-AKAP2	0.364732	0.432852	0.00430022
PCSK9	0.364732	0.432852	0.00430022
TAPBP	0.364732	0.432852	0.00430022
TSHZ2	0.364732	0.432852	0.00430022
ASPH	0.364732	0.432852	0.00430022
INVS	0.364732	0.432852	0.00430022
TLR4	0.364732	0.432852	0.00430022
AVPR1B	0.364732	0.432852	0.00430022
CDC27	0.364732	0.432852	0.00430022
RFTN1	0.364732	0.432852	0.00430022
ITGA4	0.364732	0.432852	0.00430022
ITIH1	0.364732	0.432852	0.00430022
SALL1	0.364732	0.683829	1
ROR2	0.364732	0.683829	1
CAMTA1	0.364732	0.683829	1
FAM83A	0.364732	0.683829	1
FLJ10357	0.364732	0.683829	1
TRIM58	0.364732	0.683829	1
PCDH1	0.364732	0.683829	1
PCDHB16	0.364732	0.683829	1
FASTKD1	0.364732	0.683829	1
BAG5	0.364732	0.683829	1
KIAA0427	0.364732	0.683829	1
DIO3	0.364732	0.683829	1
VPS13D	0.364732	0.683829	1
PITPNM3	0.364732	0.683829	1
FAM123C	0.364732	0.683829	1
TNS3	0.364732	0.683829	1
CYP4F12	0.364732	0.683829	1
TBX3	0.364732	0.683829	1
DGKH	0.364732	0.683829	1
TCHHL1	0.364732	0.683829	1
TDG	0.364732	0.683829	1
ACVR2B	0.364732	0.683829	1
ANKRD27	0.364732	0.683829	1
C3orf59	0.364732	0.683829	1
LAMB2	0.364732	0.683829	1
TRIM36	0.364732	0.683829	1
KIAA1755	0.364732	0.683829	1
LRRC50	0.364732	0.683829	1
CDH26	0.364732	0.683829	1
PYHIN1	0.364732	0.683829	1
EIF2AK3	0.364732	0.683829	1
NEFH	0.364732	1	0.168778
GCC2	0.364732	1	0.168778
LDLR	0.364732	1	0.168778
C4orf23	0.364732	1	0.168778
NCAM2	0.364732	1	0.168778
TSPYL1	0.364732	1	0.168778
ATRNL1	0.364732	1	0.168778
HIST1H2BH	0.364732	1	0.168778
ARID1A	0.364732	1	0.168778
SELE	0.364732	1	0.168778
TTC15	0.364732	1	0.168778
FBLN5	0.364732	1	0.168778
B3GAT1	0.364732	1	0.168778
RHOT1	0.364732	1	0.168778
WDR59	0.364732	1	0.168778
USP4	0.364732	1	0.168778
LRP5	0.364732	1	0.168778
RERE	0.364732	1	0.168778
PLCH1	0.364732	1	0.168778
RNF216	0.364732	1	0.168778
CAMSAP1L1	0.364732	1	0.168778
USO1	0.364732	1	0.168778
ADNP2	0.364732	1	0.168778
S1PR3	0.364732	1	0.168778
DUOX1	0.364732	1	0.168778
C14orf102	0.364732	1	0.168778
ADRA2B	0.364732	1	0.168778
CDH16	0.364732	1	0.168778
NTRK1	0.364732	1	0.168778
CCT8L2	0.364732	1	0.168778
SRRM4	0.364732	1	0.168778
EXOC2	0.364732	1	0.168778
ADAMTS17	0.364732	1	0.168778
ZMAT1	0.364732	1	0.168778
MKL2	0.364732	1	0.168778
FAM5B	0.364732	1	0.168778
TNS1	0.364732	1	0.168778
EZH1	0.364732	1	0.168778
ABCB4	0.364732	1	0.168778
DYNC1I1	0.364732	1	0.168778
ST14	0.364732	1	0.168778
IL7R	0.364732	1	0.168778
POGZ	0.364732	1	0.168778
GPR119	0.364732	1	0.168778
TBC1D8	0.364732	1	0.168778
USP11	0.364732	1	0.168778
CES3	0.364732	1	0.168778
TSC1	0.364732	1	0.168778
MGAT4C	0.364732	1	0.168778
NCKAP1L	0.364732	1	0.168778
DLGAP3	0.364732	1	0.168778
USP49	0.364732	1	0.168778
PAPPA	0.364732	1	0.168778
WDR78	0.364732	1	0.168778
DSG1	0.364732	1	0.168778
MYH7	0.364732	1	0.168778
ARFGEF1	0.364732	1	0.168778
SGSM2	0.364732	1	0.168778
PAPLN	0.364732	1	0.168778
CSF2RB	0.364732	1	0.168778
PKHD1	0.367662	0.985969	0.495127
RNF213	0.367662	1	0.122479
DNAH1	0.38376	0.124082	0.000412489
CCAR1	0.38376	0.316332	1
C15orf42	0.38376	0.489418	0.0131007
SACS	0.38376	0.489418	0.0131007
ZNF208	0.38376	0.876511	0.704586
PXDNL	0.38376	0.876511	0.704586
DYNC1H1	0.38376	0.876511	0.704586
SCN8A	0.38376	1	0.152694
LRRK2	0.412793	0.0265322	0.189516
EMR3	0.413111	0.280424	1
DOPEY1	0.413111	0.280424	1
HIST1H1C	0.413111	0.280424	1
ECE2	0.413111	0.280424	1
PLD5	0.413111	0.280424	1
DFNB31	0.413111	0.280424	1
ATG9B	0.413111	0.280424	1
COL3A1	0.413111	0.280424	1
ZFHX3	0.413111	0.280424	1
DPP10	0.413111	0.280424	1
SCN9A	0.413111	0.280424	1
HHATL	0.413111	0.280424	1
CACNA2D1	0.413111	0.280424	1
FAM47B	0.413111	0.280424	1
ZC3H6	0.413111	0.280424	1
NCOA3	0.413111	0.280424	1
KIAA0913	0.413111	0.280424	1
PAOX	0.413111	0.280424	1
SRC	0.413111	0.280424	1
ATP8A2	0.413111	0.280424	1
MYBPC2	0.413111	0.280424	1
VAV2	0.413111	0.280424	1
NBEAL2	0.413111	0.280424	1
SLC28A2	0.413111	0.280424	1
MYH7B	0.413111	0.280424	1
ABCA3	0.413111	0.280424	1
MET	0.413111	0.280424	1
KIAA1210	0.413111	0.280424	1
GAS2L1	0.413111	0.280424	1
TNFAIP3	0.413111	0.280424	1
FLJ43860	0.413111	0.280424	1
PRPH2	0.413111	0.280424	1
CELSR2	0.413111	0.280424	1
SUPT5H	0.413111	0.280424	1
KIAA1217	0.413111	0.280424	1
PALB2	0.413111	0.280424	1
OR5D16	0.413111	0.280424	1
ARHGAP21	0.413111	0.280424	1
SCN3A	0.413111	0.280424	1
ZFPM2	0.413111	0.280424	1
CSPP1	0.413111	0.280424	1
DNA2	0.413111	0.280424	1
GPR128	0.413111	0.280424	1
ZNF91	0.413111	0.280424	1
HEATR7B2	0.413111	0.280424	1
SEC23A	0.413111	0.280424	1
TNN	0.413111	0.280424	1
INPP5D	0.413111	0.280424	1
DOCK11	0.413111	0.963477	0.739186
ANO4	0.413111	0.963477	0.739186
OVGP1	0.413111	0.963477	0.739186
ANKRD52	0.413111	0.963477	0.739186
GRM1	0.413111	0.963477	0.739186
PDE3A	0.413111	0.963477	0.739186
PPP2R1A	0.413111	0.963477	0.739186
LMTK3	0.413111	0.963477	0.739186
KCNS3	0.413111	0.963477	0.739186
LRRC15	0.413111	0.963477	0.739186
PCDHGC5	0.413111	0.963477	0.739186
EPHB1	0.413111	0.963477	0.739186
NLRP4	0.413111	0.963477	0.739186
CTNND2	0.413111	0.963477	0.739186
NTRK3	0.413111	0.963477	0.739186
SP100	0.413111	0.963477	0.739186
HIVEP3	0.413111	0.963477	0.739186
TRIOBP	0.422202	0.242586	1
PKD1L1	0.422202	0.242586	1
PRKDC	0.422202	0.665038	0.986168
ODZ2	0.4254	0.124082	0.704586
MGA	0.4254	0.124082	0.704586
DMXL2	0.4254	0.124082	0.704586
SYNE2	0.4254	0.124082	0.704586
COL5A3	0.4254	0.489418	1
FBN2	0.4254	0.489418	1
PAPPA2	0.4254	0.489418	1
GABRA6	0.4254	0.489418	1
SETD2	0.4254	0.489418	1
ADAMTS20	0.4254	1	0.501708
TOP2A	0.4254	1	0.501708
MYH4	0.517844	0.242586	0.00649
CHD4	0.517844	0.242586	0.00649
CDK12	0.517844	0.299181	0.986168
LRRC7	0.517844	0.665038	0.0704747
XIRP2	0.517844	0.665038	0.0704747
COL22A1	0.517844	0.762186	1
FLG	0.517844	0.762186	1
DST	0.561658	0.762702	0.142321
LRP2	0.571482	0.0406318	0.142321
TET1	0.571544	0.146118	0.605505
C10orf137	0.571544	0.146118	0.605505
ADCY9	0.571544	0.185353	0.00337125
CNTNAP1	0.571544	0.185353	0.00337125
SVEP1	0.571544	0.185353	0.00337125
MYO3B	0.571544	0.185353	0.00337125
PAK3	0.571544	0.185353	0.00337125
CHD6	0.571544	0.597891	1
HERC2	0.571544	0.597891	1
KIF2B	0.571544	0.597891	1
PDE4DIP	0.571544	0.597891	1
HACE1	0.571544	0.690256	0.0747017
RREB1	0.571544	0.690256	0.0747017
CACNA1S	0.571544	0.690256	0.0747017
KIAA1614	0.571544	0.690256	0.0747017
KIAA1109	0.571544	0.690256	0.0747017
NRAP	0.571544	0.690256	0.0747017
CCDC141	0.571544	0.690256	0.0747017
PRUNE2	0.571544	0.690256	0.0747017
NEB	0.571544	0.690256	0.0747017
USP24	0.571544	0.690256	0.0747017
CLEC4F	0.571544	0.690256	0.0747017
CHD8	0.571544	1	0.526802
EPB41L3	0.571544	1	0.526802
SCN10A	0.571544	1	0.526802
PRDM9	0.571544	1	0.526802
CCDC39	0.571544	1	0.526802
NUP160	0.571544	1	0.526802
CUX1	0.571544	1	0.526802
EFEMP1	0.571544	1	0.526802
KIF4B	0.571544	1	0.526802
KIAA1324L	0.571544	1	0.526802
CRTAC1	0.571544	1	0.526802
LRFN5	0.571544	1	0.526802
TEP1	0.571544	1	0.526802
SNTG1	0.571544	1	0.526802
TFAP2D	0.571544	1	0.526802
PKNOX2	0.61732	0.288917	1
CENPQ	0.61732	0.288917	1
KBTBD8	0.61732	0.288917	1
LILRA6	0.61732	0.288917	1
PPARGC1A	0.61732	0.288917	1
ARGFX	0.61732	0.288917	1
CASP1	0.61732	0.288917	1
MME	0.61732	0.288917	1
GRID1	0.61732	0.288917	1
ZFYVE9	0.61732	0.288917	1
SMOC2	0.61732	0.288917	1
NETO1	0.61732	0.288917	1
EXO1	0.61732	0.288917	1
ABCB11	0.61732	0.288917	1
KCNJ11	0.61732	0.288917	1
RENBP	0.61732	0.288917	1
ANGEL1	0.61732	0.288917	1
IL17RB	0.61732	0.288917	1
DGKK	0.61732	0.288917	1
NOD1	0.61732	0.288917	1
COG5	0.61732	0.288917	1
DPY19L4	0.61732	0.288917	1
ROD1	0.61732	0.288917	1
THSD4	0.61732	0.288917	1
TCF25	0.61732	0.288917	1
FSCB	0.61732	0.288917	1
OR1I1	0.61732	0.288917	1
ZNF7	0.61732	0.288917	1
CARD14	0.61732	0.288917	1
CHN2	0.61732	0.288917	1
GEMIN4	0.61732	0.288917	1
ZBTB4	0.61732	0.288917	1
ZCCHC6	0.61732	0.288917	1
HDAC4	0.61732	0.288917	1
TAS2R42	0.61732	0.288917	1
CCNT1	0.61732	0.288917	1
UBXN11	0.61732	0.288917	1
WNT11	0.61732	0.288917	1
SCNN1G	0.61732	0.288917	1
CYP8B1	0.61732	0.288917	1
AMOT	0.61732	0.288917	1
TSHR	0.61732	0.288917	1
ZKSCAN2	0.61732	0.288917	1
ARSF	0.61732	0.288917	1
CDH2	0.61732	0.288917	1
KRAS	0.61732	0.288917	1
CYTH2	0.61732	0.288917	1
KIAA1539	0.61732	0.288917	1
HSP90AA1	0.61732	0.288917	1
KIR2DL3	0.61732	0.288917	1
CEP97	0.61732	0.288917	1
CD19	0.61732	0.288917	1
CRNN	0.61732	0.288917	1
COPG	0.61732	0.288917	1
NR1H4	0.61732	0.288917	1
ARID4A	0.61732	0.288917	1
ZFP112	0.61732	0.288917	1
PORCN	0.61732	0.288917	1
AGAP1	0.61732	0.288917	1
OLFML1	0.61732	0.288917	1
GRIA2	0.61732	0.288917	1
ABCB7	0.61732	0.288917	1
FAM134B	0.61732	0.288917	1
CPXM2	0.61732	0.288917	1
CORO2A	0.61732	0.288917	1
MAK16	0.61732	0.288917	1
GPR158	0.61732	0.288917	1
TARSL2	0.61732	0.288917	1
STX5	0.61732	0.288917	1
FIG4	0.61732	0.288917	1
PPP2CA	0.61732	0.288917	1
RNF10	0.61732	0.288917	1
TMEM37	0.61732	0.288917	1
USP29	0.61732	0.288917	1
AP1G1	0.61732	0.288917	1
PRKCI	0.61732	0.288917	1
FZD7	0.61732	0.288917	1
ZRANB2	0.61732	0.288917	1
MVP	0.61732	0.288917	1
NDST2	0.61732	0.288917	1
TEX13A	0.61732	0.288917	1
TMEM176A	0.61732	0.288917	1
VEZT	0.61732	0.288917	1
CDH3	0.61732	0.288917	1
DNM2	0.61732	0.288917	1
TPTE	0.61732	0.288917	1
NRXN3	0.61732	0.288917	1
C5orf22	0.61732	0.288917	1
TAF2	0.61732	0.288917	1
SYNRG	0.61732	0.288917	1
PRKRIR	0.61732	0.288917	1
OPTN	0.61732	0.288917	1
PLXDC2	0.61732	0.288917	1
OR8H3	0.61732	0.288917	1
ESF1	0.61732	0.288917	1
CHRND	0.61732	0.288917	1
CHERP	0.61732	0.288917	1
UAP1	0.61732	0.288917	1
ATIC	0.61732	0.288917	1
OR10X1	0.61732	0.69171	0.0427495
CD38	0.61732	0.69171	0.0427495
C6orf70	0.61732	0.69171	0.0427495
SEC14L1	0.61732	0.69171	0.0427495
EMILIN1	0.61732	0.69171	0.0427495
RICTOR	0.61732	0.69171	0.0427495
IDO2	0.61732	0.69171	0.0427495
CYP1A1	0.61732	0.69171	0.0427495
C3orf32	0.61732	0.69171	0.0427495
SCN11A	0.61732	0.69171	0.0427495
CAMSAP1	0.61732	0.69171	0.0427495
C2orf78	0.61732	0.69171	0.0427495
PTCRA	0.61732	0.69171	0.0427495
SCRN1	0.61732	0.69171	0.0427495
UGT1A8	0.61732	0.69171	0.0427495
SPG7	0.61732	0.69171	0.0427495
SDK2	0.61732	0.69171	0.0427495
AMOTL2	0.61732	0.69171	0.0427495
ANXA2	0.61732	0.69171	0.0427495
HLCS	0.61732	0.69171	0.0427495
ATP11B	0.61732	0.69171	0.0427495
FBXO34	0.61732	0.69171	0.0427495
HTR4	0.61732	0.69171	0.0427495
ARHGEF4	0.61732	0.69171	0.0427495
ANKRD36	0.61732	0.69171	0.0427495
CCT3	0.61732	0.69171	0.0427495
LRMP	0.61732	0.69171	0.0427495
BHLHE40	0.61732	0.69171	0.0427495
ATP2B4	0.61732	0.69171	0.0427495
TARDBP	0.61732	0.69171	0.0427495
JAKMIP3	0.61732	0.69171	0.0427495
ZSCAN20	0.61732	0.69171	0.0427495
MAP7D1	0.61732	0.69171	0.0427495
GGT5	0.61732	0.69171	0.0427495
THEMIS	0.61732	0.69171	0.0427495
WWC2	0.61732	0.69171	0.0427495
OR4C46	0.61732	0.69171	0.0427495
NOS1	0.61732	0.69171	0.0427495
TRPC7	0.61732	0.69171	0.0427495
EGR1	0.61732	0.69171	0.0427495
STRADA	0.61732	0.69171	0.0427495
USP54	0.61732	0.69171	0.0427495
HECW2	0.61732	0.69171	0.0427495
CYP2A6	0.61732	0.69171	0.0427495
RAPGEF1	0.61732	0.69171	0.0427495
DDX52	0.61732	0.69171	0.0427495
VPS11	0.61732	0.69171	0.0427495
RIOK3	0.61732	0.69171	0.0427495
PLEKHF2	0.61732	0.69171	0.0427495
RBM12	0.61732	0.69171	0.0427495
SCYL2	0.61732	0.69171	0.0427495
CCDC33	0.61732	0.69171	0.0427495
DNTTIP1	0.61732	0.69171	0.0427495
MATN2	0.61732	0.69171	0.0427495
FRZB	0.61732	0.69171	0.0427495
NOV	0.61732	0.69171	0.0427495
FRG2B	0.61732	0.69171	0.0427495
CDKAL1	0.61732	0.69171	0.0427495
ADD2	0.61732	0.69171	0.0427495
PRODH2	0.61732	0.69171	0.0427495
BIRC3	0.61732	0.69171	0.0427495
RXRB	0.61732	0.69171	0.0427495
DKK2	0.61732	0.69171	0.0427495
KATNB1	0.61732	0.69171	0.0427495
ZNF345	0.61732	0.69171	0.0427495
CCDC57	0.61732	0.69171	0.0427495
RASGRF1	0.61732	0.69171	0.0427495
DMRT3	0.61732	0.69171	0.0427495
CNTFR	0.61732	0.69171	0.0427495
SORCS2	0.61732	0.69171	0.0427495
SYTL4	0.61732	0.69171	0.0427495
KRT77	0.61732	0.69171	0.0427495
HTR1E	0.61732	0.69171	0.0427495
NAV2	0.61732	0.69171	0.0427495
PLCXD3	0.61732	0.69171	0.0427495
DMXL1	0.61732	0.69171	0.0427495
HTR5A	0.61732	0.69171	0.0427495
C20orf54	0.61732	0.69171	0.0427495
XPOT	0.61732	0.69171	0.0427495
PIGB	0.61732	0.69171	0.0427495
ASB11	0.61732	0.69171	0.0427495
LIAS	0.61732	0.69171	0.0427495
TMEM70	0.61732	0.69171	0.0427495
HIST1H2AM	0.61732	0.69171	0.0427495
LRRC23	0.61732	0.69171	0.0427495
KIF17	0.61732	0.69171	0.0427495
ACVR1	0.61732	0.69171	0.0427495
IKZF4	0.61732	0.69171	0.0427495
CNIH4	0.61732	0.69171	0.0427495
FBXL7	0.61732	0.69171	0.0427495
TCTE1	0.61732	0.69171	0.0427495
RNPS1	0.61732	0.69171	0.0427495
TGFBR3	0.61732	0.69171	0.0427495
TUBB8	0.61732	0.69171	0.0427495
FAM111B	0.61732	0.69171	0.0427495
SBNO1	0.61732	0.69171	0.0427495
ZBTB25	0.61732	0.69171	0.0427495
C17orf63	0.61732	0.69171	0.0427495
SOX13	0.61732	0.69171	0.0427495
PHKA2	0.61732	0.69171	0.0427495
POLM	0.61732	0.69171	0.0427495
PLCB3	0.61732	0.69171	0.0427495
ARID5B	0.61732	0.69171	0.0427495
RGAG4	0.61732	0.69171	0.0427495
GPR133	0.61732	0.69171	0.0427495
KAZALD1	0.61732	0.69171	0.0427495
FURIN	0.61732	0.69171	0.0427495
RNASEN	0.61732	0.69171	0.0427495
NR6A1	0.61732	0.69171	0.0427495
PDCD2L	0.61732	0.69171	0.0427495
ARFGAP2	0.61732	0.69171	0.0427495
SLC17A7	0.61732	0.69171	0.0427495
FAM55D	0.61732	0.69171	0.0427495
LDOC1L	0.61732	0.69171	0.0427495
SLC10A2	0.61732	0.69171	0.0427495
ACSM5	0.61732	0.69171	0.0427495
SLCO4A1	0.61732	0.69171	0.0427495
NPHP4	0.61732	0.69171	0.0427495
TAF6	0.61732	0.69171	0.0427495
FAP	0.61732	0.69171	0.0427495
ADAMTS1	0.61732	0.69171	0.0427495
CADM3	0.61732	0.69171	0.0427495
FNBP4	0.61732	0.69171	0.0427495
SERPINB4	0.61732	0.69171	0.0427495
LIMCH1	0.61732	0.69171	0.0427495
EPHX1	0.61732	0.69171	0.0427495
C8orf76	0.61732	0.69171	0.0427495
ENPP1	0.61732	0.69171	0.0427495
SLC34A2	0.61732	0.69171	0.0427495
ZNF654	0.61732	0.69171	0.0427495
BCL3	0.61732	0.69171	0.0427495
MKL1	0.61732	0.69171	0.0427495
LAMA4	0.61732	0.69171	0.0427495
MGEA5	0.61732	0.69171	0.0427495
UNC45A	0.61732	0.69171	0.0427495
DUSP9	0.61732	0.69171	0.0427495
ARL13A	0.61732	0.69171	0.0427495
PCDHB15	0.61732	0.69171	0.0427495
CNGB1	0.61732	0.69171	0.0427495
SLC12A8	0.61732	0.69171	0.0427495
C5AR1	0.61732	0.69171	0.0427495
TUBB2C	0.61732	0.69171	0.0427495
SLC9A9	0.61732	0.69171	0.0427495
ATP10A	0.61732	0.69171	0.0427495
GLYATL2	0.61732	0.69171	0.0427495
PCDHGB4	0.61732	0.69171	0.0427495
OAS1	0.61732	0.69171	0.0427495
ADCY3	0.61732	0.69171	0.0427495
RPN1	0.61732	0.69171	0.0427495
GCFC1	0.61732	0.69171	0.0427495
TMOD2	0.61732	0.69171	0.0427495
ITGB2	0.61732	0.69171	0.0427495
CSRNP1	0.61732	0.69171	0.0427495
UPF1	0.61732	0.69171	0.0427495
KCNH1	0.61732	0.69171	0.0427495
GRAMD1B	0.61732	0.69171	0.0427495
SHQ1	0.61732	0.69171	0.0427495
RAB2B	0.61732	0.69171	0.0427495
FAM187B	0.61732	0.69171	0.0427495
STK31	0.61732	0.69171	0.0427495
ZNF823	0.61732	0.69171	0.0427495
ARHGEF19	0.61732	0.69171	0.0427495
PNP	0.61732	0.69171	0.0427495
OR12D3	0.61732	0.69171	0.0427495
ADAM30	0.61732	0.69171	0.0427495
DIP2C	0.61732	0.69171	0.0427495
DCBLD2	0.61732	0.69171	0.0427495
JAKMIP2	0.61732	0.69171	0.0427495
C7orf42	0.61732	0.69171	0.0427495
TMPRSS6	0.61732	0.69171	0.0427495
AP2A1	0.61732	0.69171	0.0427495
LARP1	0.61732	0.69171	0.0427495
ZDHHC12	0.61732	0.69171	0.0427495
APAF1	0.61732	0.69171	0.0427495
SLC45A2	0.61732	0.69171	0.0427495
ZDHHC19	0.61732	0.69171	0.0427495
TIE1	0.61732	0.69171	0.0427495
FAM69C	0.61732	0.69171	0.0427495
LRP10	0.61732	0.69171	0.0427495
PSME1	0.61732	0.69171	0.0427495
REG4	0.61732	0.69171	0.0427495
TUBGCP2	0.61732	0.69171	0.0427495
HTT	0.61732	0.69171	0.0427495
OXGR1	0.61732	0.69171	0.0427495
TNS4	0.61732	0.69171	0.0427495
ACAD10	0.61732	0.69171	0.0427495
C2CD2	0.61732	0.69171	0.0427495
ANKRD12	0.61732	0.69171	0.0427495
MARK4	0.61732	0.69171	0.0427495
RLIM	0.61732	0.69171	0.0427495
DCTN2	0.61732	0.69171	0.0427495
PTGIS	0.61732	0.69171	0.0427495
PMPCA	0.61732	0.69171	0.0427495
HERPUD2	0.61732	0.69171	0.0427495
ZNF182	0.61732	0.69171	0.0427495
ALDH3A2	0.61732	0.69171	0.0427495
UGT1A10	0.61732	0.69171	0.0427495
MEIS2	0.61732	0.69171	0.0427495
ADAM19	0.61732	0.69171	0.0427495
METTL12	0.61732	0.69171	0.0427495
SPCS3	0.61732	0.69171	0.0427495
COL5A2	0.61732	0.69171	0.0427495
OR52A4	0.61732	0.69171	0.0427495
ANO10	0.61732	0.69171	0.0427495
BMP15	0.61732	0.69171	0.0427495
RS1	0.61732	0.69171	0.0427495
ALG11	0.61732	0.69171	0.0427495
OR1N2	0.61732	0.69171	0.0427495
C1orf9	0.61732	0.69171	0.0427495
RPH3A	0.61732	0.69171	0.0427495
CTTNBP2	0.61732	0.69171	0.0427495
MTERFD1	0.61732	0.69171	0.0427495
NARF	0.61732	0.69171	0.0427495
EYA3	0.61732	0.69171	0.0427495
CEP110	0.61732	0.69171	0.0427495
EVI2B	0.61732	0.69171	0.0427495
PCDH17	0.61732	0.69171	0.0427495
OR51E2	0.61732	0.69171	0.0427495
MSLNL	0.61732	0.69171	0.0427495
FCGR1A	0.61732	0.69171	0.0427495
BMX	0.61732	0.69171	0.0427495
MPRIP	0.61732	0.69171	0.0427495
PRELP	0.61732	0.69171	0.0427495
LPIN1	0.61732	0.69171	0.0427495
MTL5	0.61732	0.69171	0.0427495
PHACTR3	0.61732	0.69171	0.0427495
KIAA1683	0.61732	0.69171	0.0427495
ATP8B2	0.61732	0.69171	0.0427495
SWAP70	0.61732	0.69171	0.0427495
SEMA3A	0.61732	0.69171	0.0427495
BTRC	0.61732	0.69171	0.0427495
TRO	0.61732	0.69171	0.0427495
WDR88	0.61732	0.69171	0.0427495
ANKS6	0.61732	0.69171	0.0427495
ZNF527	0.61732	0.69171	0.0427495
STK38L	0.61732	0.69171	0.0427495
ST8SIA1	0.61732	0.69171	0.0427495
CNNM4	0.61732	0.69171	0.0427495
ZNF546	0.61732	0.69171	0.0427495
SH3GLB2	0.61732	0.69171	0.0427495
CRTC2	0.61732	0.69171	0.0427495
CLDN17	0.61732	0.69171	0.0427495
TUBB3	0.61732	0.69171	0.0427495
SLC7A10	0.61732	0.69171	0.0427495
BHLHB9	0.61732	0.69171	0.0427495
FBN1	0.61732	0.69171	0.0427495
SLC35F3	0.61732	0.69171	0.0427495
PUS10	0.61732	0.69171	0.0427495
EFHC2	0.61732	0.69171	0.0427495
RANBP3	0.61732	0.69171	0.0427495
PHLDB1	0.61732	0.69171	0.0427495
C14orf135	0.61732	0.69171	0.0427495
EPB41	0.61732	0.69171	0.0427495
BACE1	0.61732	0.69171	0.0427495
SBF2	0.61732	0.69171	0.0427495
TRIM13	0.61732	0.69171	0.0427495
HSPA5	0.61732	0.69171	0.0427495
WNT7A	0.61732	0.69171	0.0427495
CAGE1	0.61732	0.69171	0.0427495
NXF3	0.61732	0.69171	0.0427495
GGNBP2	0.61732	0.69171	0.0427495
CGN	0.61732	0.69171	0.0427495
TLL1	0.61732	0.69171	0.0427495
KIAA0947	0.61732	0.69171	0.0427495
PRDM7	0.61732	0.69171	0.0427495
ABRA	0.61732	1	0.827822
DDB1	0.61732	1	0.827822
KCNA6	0.61732	1	0.827822
FAHD1	0.61732	1	0.827822
CDC25B	0.61732	1	0.827822
GDPD5	0.61732	1	0.827822
PCDHA13	0.61732	1	0.827822
GRB2	0.61732	1	0.827822
ERBB2IP	0.61732	1	0.827822
PPBP	0.61732	1	0.827822
FAM24A	0.61732	1	0.827822
OR4C13	0.61732	1	0.827822
DBH	0.61732	1	0.827822
C6orf27	0.61732	1	0.827822
KIF19	0.61732	1	0.827822
CAMK2B	0.61732	1	0.827822
GPATCH8	0.61732	1	0.827822
KIF4A	0.61732	1	0.827822
KIAA0232	0.61732	1	0.827822
MCM5	0.61732	1	0.827822
MCART1	0.61732	1	0.827822
MCF2L	0.61732	1	0.827822
NLGN4X	0.61732	1	0.827822
ADAM29	0.61732	1	0.827822
LCLAT1	0.61732	1	0.827822
IPPK	0.61732	1	0.827822
PAPD7	0.61732	1	0.827822
GLIS3	0.61732	1	0.827822
VMO1	0.61732	1	0.827822
HEATR6	0.61732	1	0.827822
ZNF99	0.61732	1	0.827822
RSPH10B	0.61732	1	0.827822
NEURL	0.61732	1	0.827822
CD84	0.61732	1	0.827822
SOSTDC1	0.61732	1	0.827822
MARCO	0.61732	1	0.827822
RAB28	0.61732	1	0.827822
C11orf65	0.61732	1	0.827822
TNPO2	0.61732	1	0.827822
KRT79	0.61732	1	0.827822
SLC25A23	0.61732	1	0.827822
AP2A2	0.61732	1	0.827822
DTNA	0.61732	1	0.827822
RBAK	0.61732	1	0.827822
NRXN2	0.61732	1	0.827822
MAP4	0.61732	1	0.827822
GPHN	0.61732	1	0.827822
CA14	0.61732	1	0.827822
ZCCHC4	0.61732	1	0.827822
ZIM2	0.61732	1	0.827822
ZNF318	0.61732	1	0.827822
PCDHA11	0.61732	1	0.827822
TMPO	0.61732	1	0.827822
KIAA1524	0.61732	1	0.827822
OXCT1	0.61732	1	0.827822
YY1AP1	0.61732	1	0.827822
ZNF518A	0.61732	1	0.827822
ATN1	0.61732	1	0.827822
MPZL1	0.61732	1	0.827822
PTCHD2	0.61732	1	0.827822
KLHL4	0.61732	1	0.827822
GNB2	0.61732	1	0.827822
GABPA	0.61732	1	0.827822
TLR3	0.61732	1	0.827822
LHCGR	0.61732	1	0.827822
PSORS1C1	0.61732	1	0.827822
PGAP3	0.61732	1	0.827822
PATZ1	0.61732	1	0.827822
ASNS	0.61732	1	0.827822
RBM18	0.61732	1	0.827822
MYO1F	0.61732	1	0.827822
SHARPIN	0.61732	1	0.827822
PABPC1	0.61732	1	0.827822
CCDC85A	0.61732	1	0.827822
PGBD2	0.61732	1	0.827822
SHC4	0.61732	1	0.827822
APLF	0.61732	1	0.827822
CDH4	0.61732	1	0.827822
HLX	0.61732	1	0.827822
PUM1	0.61732	1	0.827822
PCNXL3	0.61732	1	0.827822
DAD1	0.61732	1	0.827822
GPC5	0.61732	1	0.827822
DNM1	0.61732	1	0.827822
TNFRSF10A	0.61732	1	0.827822
LRRC4C	0.61732	1	0.827822
EFHC1	0.61732	1	0.827822
DHX16	0.61732	1	0.827822
OR8D1	0.61732	1	0.827822
ALPP	0.61732	1	0.827822
ZNF583	0.61732	1	0.827822
RALGPS1	0.61732	1	0.827822
MTHFD1	0.61732	1	0.827822
OR5B2	0.61732	1	0.827822
SYT7	0.61732	1	0.827822
DEPDC6	0.61732	1	0.827822
ITIH3	0.61732	1	0.827822
FRS3	0.61732	1	0.827822
PPM1E	0.61732	1	0.827822
NAA15	0.61732	1	0.827822
CD86	0.61732	1	0.827822
MS4A3	0.61732	1	0.827822
ANGPTL4	0.61732	1	0.827822
BRPF1	0.61732	1	0.827822
ZNF132	0.61732	1	0.827822
BAZ2B	0.61732	1	0.827822
GCOM1	0.61732	1	0.827822
WDR53	0.61732	1	0.827822
NSUN6	0.61732	1	0.827822
EGLN2	0.61732	1	0.827822
KBTBD4	0.61732	1	0.827822
C14orf118	0.61732	1	0.827822
DDX59	0.61732	1	0.827822
SEZ6L	0.61732	1	0.827822
IL4R	0.61732	1	0.827822
OR5P2	0.61732	1	0.827822
AKR1C1	0.61732	1	0.827822
ACP6	0.61732	1	0.827822
WDR90	0.61732	1	0.827822
GABBR2	0.61732	1	0.827822
RBM28	0.61732	1	0.827822
MEP1B	0.61732	1	0.827822
FAM45A	0.61732	1	0.827822
ERC1	0.61732	1	0.827822
KLF11	0.61732	1	0.827822
RC3H1	0.61732	1	0.827822
ZC3H7A	0.61732	1	0.827822
RAB37	0.61732	1	0.827822
TUBA3C	0.61732	1	0.827822
OR4N4	0.61732	1	0.827822
RORB	0.61732	1	0.827822
SGSM1	0.61732	1	0.827822
LHX8	0.61732	1	0.827822
LCTL	0.61732	1	0.827822
RBM12B	0.61732	1	0.827822
COL25A1	0.61732	1	0.827822
TYRO3	0.61732	1	0.827822
BMPER	0.61732	1	0.827822
RSBN1L	0.61732	1	0.827822
PSME4	0.61732	1	0.827822
WDR81	0.61732	1	0.827822
GAPVD1	0.61732	1	0.827822
OR4K13	0.61732	1	0.827822
ZDHHC15	0.61732	1	0.827822
GRIN2D	0.61732	1	0.827822
PRKD1	0.61732	1	0.827822
SLC45A4	0.61732	1	0.827822
C13orf26	0.61732	1	0.827822
PRAMEF4	0.61732	1	0.827822
SLC39A11	0.61732	1	0.827822
CHSY3	0.61732	1	0.827822
UBP1	0.61732	1	0.827822
OR4N2	0.61732	1	0.827822
ZZZ3	0.61732	1	0.827822
PARD3	0.61732	1	0.827822
MYOM3	0.61732	1	0.827822
HDAC6	0.61732	1	0.827822
GDF3	0.61732	1	0.827822
TRIB3	0.61732	1	0.827822
GEN1	0.61732	1	0.827822
MANEA	0.61732	1	0.827822
OR5R1	0.61732	1	0.827822
CHMP1B	0.61732	1	0.827822
ZNF227	0.61732	1	0.827822
SPINK5	0.61732	1	0.827822
TAGAP	0.61732	1	0.827822
MTMR6	0.61732	1	0.827822
WNT6	0.61732	1	0.827822
ACADVL	0.61732	1	0.827822
FAM70B	0.61732	1	0.827822
NT5E	0.61732	1	0.827822
VPS16	0.61732	1	0.827822
IL1RAPL1	0.61732	1	0.827822
PABPN1	0.61732	1	0.827822
C2orf67	0.61732	1	0.827822
RAGE	0.61732	1	0.827822
SLC30A8	0.61732	1	0.827822
ZSCAN21	0.61732	1	0.827822
STAG1	0.61732	1	0.827822
ZNF211	0.61732	1	0.827822
PLEKHB2	0.61732	1	0.827822
OR4S2	0.61732	1	0.827822
NLRP8	0.61732	1	0.827822
NHS	0.61732	1	0.827822
UNC5D	0.61732	1	0.827822
SAGE1	0.61732	1	0.827822
LCAT	0.61732	1	0.827822
CPT1A	0.61732	1	0.827822
MLH1	0.61732	1	0.827822
AMPD2	0.61732	1	0.827822
DOCK7	0.61732	1	0.827822
HEXA	0.61732	1	0.827822
BRAF	0.61732	1	0.827822
ARFGAP1	0.61732	1	0.827822
CPSF2	0.61732	1	0.827822
LZTR1	0.61732	1	0.827822
TRIO	0.61732	1	0.827822
FCRL6	0.61732	1	0.827822
TPP2	0.61732	1	0.827822
FGB	0.61732	1	0.827822
CEACAM18	0.61732	1	0.827822
GABRG1	0.61732	1	0.827822
LRRC31	0.61732	1	0.827822
AP4B1	0.61732	1	0.827822
CDH18	0.61732	1	0.827822
GPRC6A	0.61732	1	0.827822
LZTS1	0.61732	1	0.827822
LRRIQ3	0.61732	1	0.827822
GPR176	0.61732	1	0.827822
UACA	0.61732	1	0.827822
RNFT2	0.61732	1	0.827822
WDR60	0.61732	1	0.827822
MAP7D2	0.61732	1	0.827822
PLCD4	0.61732	1	0.827822
ACPP	0.61732	1	0.827822
NUMBL	0.61732	1	0.827822
ZNF831	0.61732	1	0.827822
ZNF333	0.61732	1	0.827822
OPN1SW	0.61732	1	0.827822
BST2	0.61732	1	0.827822
S1PR1	0.61732	1	0.827822
COLEC10	0.61732	1	0.827822
SLC6A5	0.61732	1	0.827822
DCUN1D4	0.61732	1	0.827822
LGI1	0.61732	1	0.827822
C20orf26	0.61732	1	0.827822
RRP12	0.61732	1	0.827822
TCF7L2	0.61732	1	0.827822
NRCAM	0.61732	1	0.827822
ZMIZ1	0.61732	1	0.827822
EIF4A2	0.61732	1	0.827822
ZBTB5	0.61732	1	0.827822
C6	0.61732	1	0.827822
IFT52	0.61732	1	0.827822
CRTAM	0.61732	1	0.827822
MITF	0.61732	1	0.827822
OGDH	0.61732	1	0.827822
RING1	0.61732	1	0.827822
GPR114	0.61732	1	0.827822
ABHD2	0.61732	1	0.827822
CELF1	0.61732	1	0.827822
GPRC5C	0.61732	1	0.827822
GAA	0.61732	1	0.827822
SNAI1	0.61732	1	0.827822
GC	0.61732	1	0.827822
NFRKB	0.61732	1	0.827822
NSD1	0.61732	1	0.827822
ZNF518B	0.61732	1	0.827822
ANTXR1	0.61732	1	0.827822
WNK4	0.61732	1	0.827822
APTX	0.61732	1	0.827822
FASTKD2	0.61732	1	0.827822
APEX1	0.61732	1	0.827822
UBL4B	0.61732	1	0.827822
COLEC12	0.61732	1	0.827822
SLC2A14	0.61732	1	0.827822
PM20D1	0.61732	1	0.827822
KLHDC7A	0.61732	1	0.827822
ABCA10	0.61732	1	0.827822
RAB11FIP1	0.61732	1	0.827822
GLIPR1L2	0.61732	1	0.827822
DLGAP5	0.61732	1	0.827822
ISX	0.61732	1	0.827822
DDX25	0.61732	1	0.827822
PSG11	0.61732	1	0.827822
TIMD4	0.61732	1	0.827822
TAS2R50	0.61732	1	0.827822
EVPL	0.61732	1	0.827822
SERPINA10	0.61732	1	0.827822
PTEN	0.61732	1	0.827822
TXNDC15	0.61732	1	0.827822
ZNF277	0.61732	1	0.827822
NPHP1	0.61732	1	0.827822
GGA3	0.61732	1	0.827822
C6orf81	0.61732	1	0.827822
WDR1	0.61732	1	0.827822
LILRB4	0.61732	1	0.827822
DCLK1	0.61732	1	0.827822
DUOX2	0.61732	1	0.827822
DHX30	0.61732	1	0.827822
NRAS	0.61732	1	0.827822
CRY1	0.61732	1	0.827822
DLX6	0.61732	1	0.827822
FBLN1	0.61732	1	0.827822
ZNF281	0.61732	1	0.827822
AGPAT4	0.61732	1	0.827822
LIG4	0.61732	1	0.827822
UBXN2B	0.61732	1	0.827822
ILF3	0.61732	1	0.827822
RPRD2	0.61732	1	0.827822
KCNA10	0.61732	1	0.827822
UHRF1BP1L	0.61732	1	0.827822
KRIT1	0.61732	1	0.827822
SCFD2	0.61732	1	0.827822
DNMT1	0.61732	1	0.827822
JMJD6	0.61732	1	0.827822
IGDCC4	0.61732	1	0.827822
SLC22A25	0.61732	1	0.827822
CEACAM7	0.61732	1	0.827822
BUB1B	0.61732	1	0.827822
ACIN1	0.61732	1	0.827822
ATP6V1C2	0.61732	1	0.827822
SNAP47	0.61732	1	0.827822
SGOL2	0.61732	1	0.827822
ABCB8	0.61732	1	0.827822
MGC42105	0.61732	1	0.827822
FAM166A	0.61732	1	0.827822
HUWE1	0.63015	0.811783	0.189516
ODZ1	0.63015	0.811783	0.189516
ANK2	0.680937	0.0837744	0.253831
BAI3	0.680937	0.0837744	0.253831
CNTNAP5	0.680937	0.345118	0.867734
ARID2	0.680937	0.345118	0.867734
CRB1	0.680937	0.345118	0.867734
RB1	0.680937	0.345118	0.867734
NBEA	0.680937	0.873664	1
ZNF236	0.680937	0.873664	1
EGFR	0.717177	0.345118	0.0343746
MXRA5	0.717177	0.345118	0.0343746
PTPRZ1	0.717177	0.345118	0.0343746
DNAH11	0.717177	0.531258	1
FCGBP	0.717177	0.531258	1
PIKFYVE	0.717177	0.873664	0.253831
HSPG2	0.717177	0.873664	0.253831
DNAH10	0.717177	0.873664	0.253831
IGSF10	0.717177	0.873664	0.253831
YSK4	0.717177	1	0.867734
MUC5B	0.717177	1	0.867734
CNGA3	0.729046	0.185353	0.526802
AHCTF1	0.729046	0.185353	0.526802
DIDO1	0.729046	0.185353	0.526802
CHST2	0.729046	0.185353	0.526802
ANKRD30A	0.729046	0.185353	0.526802
SPEN	0.729046	0.185353	0.526802
CCDC88C	0.729046	0.185353	0.526802
ZNF536	0.729046	0.185353	0.526802
GPR112	0.729046	0.185353	0.526802
ERN2	0.729046	0.185353	0.526802
C10orf140	0.729046	0.185353	0.526802
DNAH9	0.729046	0.185353	0.526802
COL16A1	0.729046	0.185353	0.526802
MYST4	0.729046	0.185353	0.526802
LYST	0.729046	0.185353	0.526802
OBSCN	0.729046	0.185353	0.526802
HCN4	0.729046	0.690256	1
GPRIN3	0.729046	0.690256	1
DOCK3	0.729046	0.690256	1
KNTC1	0.729046	0.690256	1
ABCC1	0.729046	0.690256	1
RTN2	0.729046	0.690256	1
PDZD2	0.729046	0.690256	1
ADAMTSL1	0.729046	0.690256	1
SLIT3	0.729046	0.690256	1
CACNA1D	0.729046	0.690256	1
ZNF479	0.729046	0.690256	1
KALRN	0.729046	1	0.605505
SMC1A	0.729046	1	0.605505
ATP9A	0.729046	1	0.605505
PAX3	0.729046	1	0.605505
SLCO1C1	0.729046	1	0.605505
PCDHB9	0.729046	1	0.605505
CENPF	0.729046	1	0.605505
PCDH15	0.729046	1	0.605505
ABCA1	0.729046	1	0.605505
LAMB1	0.729046	1	0.605505
RYR2	0.755339	0.00587999	0.00740788
NF1	0.755339	0.611291	1
ESYT1	0.789117	0.432852	1
STYK1	0.789117	0.432852	1
TTLL4	0.789117	0.432852	1
CDH8	0.789117	0.432852	1
IGDCC3	0.789117	0.432852	1
PDGFRB	0.789117	0.432852	1
CCDC60	0.789117	0.432852	1
DSC1	0.789117	0.432852	1
SGSM3	0.789117	0.432852	1
FAM20B	0.789117	0.432852	1
ATP13A2	0.789117	0.432852	1
ABCA6	0.789117	0.432852	1
ABCF1	0.789117	0.432852	1
PSD4	0.789117	0.432852	1
MTHFD1L	0.789117	0.432852	1
FAM123A	0.789117	0.432852	1
TRPM3	0.789117	0.432852	1
MAN2B2	0.789117	0.432852	1
MARS2	0.789117	0.432852	1
COL24A1	0.789117	0.432852	1
SLC4A4	0.789117	0.432852	1
ZBTB38	0.789117	0.432852	1
DOCK8	0.789117	0.432852	1
SIPA1L1	0.789117	0.432852	1
BTBD3	0.789117	0.432852	1
TBX4	0.789117	0.432852	1
PTPRN2	0.789117	0.432852	1
DMKN	0.789117	0.432852	1
COL4A4	0.789117	0.432852	1
FIGNL1	0.789117	0.432852	1
ETAA1	0.789117	0.432852	1
OR5H2	0.789117	0.432852	1
KRT6B	0.789117	0.432852	1
ANKRD55	0.789117	0.432852	1
IQCC	0.789117	0.432852	1
FRY	0.789117	0.432852	1
C10orf12	0.789117	0.432852	1
COL9A2	0.789117	0.432852	1
LAIR1	0.789117	0.432852	1
OTUD4	0.789117	0.432852	1
CARS	0.789117	0.432852	1
ASH1L	0.789117	0.432852	1
IL21R	0.789117	0.432852	1
DNMT3A	0.789117	0.432852	1
SLCO1B1	0.789117	0.432852	1
DPY19L3	0.789117	0.432852	1
TRPC4	0.789117	0.432852	1
SLC5A3	0.789117	0.432852	1
EBF2	0.789117	0.432852	1
KAL1	0.789117	0.432852	1
MAP3K7	0.789117	0.432852	1
HAP1	0.789117	0.432852	1
COBLL1	0.789117	0.432852	1
MYL4	0.789117	0.432852	1
BCAN	0.789117	0.432852	1
GRM8	0.789117	0.432852	1
FOXJ2	0.789117	0.432852	1
RNF20	0.789117	0.432852	1
CYP7B1	0.789117	0.432852	1
ABCB5	0.789117	0.432852	1
TFRC	0.789117	0.432852	1
GRB14	0.789117	0.432852	1
HHAT	0.789117	0.432852	1
UBE4A	0.789117	0.432852	1
TCP11	0.789117	0.432852	1
AFF2	0.789117	0.432852	1
NFASC	0.789117	0.432852	1
GPR115	0.789117	0.432852	1
RASSF2	0.789117	0.432852	1
ZNF14	0.789117	0.432852	1
TNNI3K	0.789117	0.432852	1
THBS2	0.789117	0.432852	1
TCIRG1	0.789117	0.432852	1
TRRAP	0.789117	0.432852	1
PROM1	0.789117	0.432852	1
CPA5	0.789117	0.432852	1
ZNF222	0.789117	0.432852	1
HEPACAM2	0.789117	0.432852	1
PRAMEF12	0.789117	0.432852	1
HIPK1	0.789117	0.432852	1
CDHR2	0.789117	0.432852	1
OTOP2	0.789117	0.432852	1
MED13L	0.789117	0.432852	1
ZNF70	0.789117	0.432852	1
HCFC1	0.789117	0.432852	1
OMD	0.789117	0.432852	1
FAM193A	0.789117	0.432852	1
MAP4K3	0.789117	0.432852	1
ACLY	0.789117	0.432852	1
NCOA6	0.789117	0.432852	1
FER1L6	0.789117	0.432852	1
YBX1	0.789117	0.432852	1
STARD8	0.789117	0.432852	1
FOXP2	0.789117	0.432852	1
DNAH7	0.789117	0.432852	1
CHML	0.789117	0.432852	1
TIAM2	0.789117	0.432852	1
PRC1	0.789117	0.432852	1
MYT1L	0.789117	0.432852	1
FBLN2	0.789117	0.432852	1
CCDC136	0.789117	0.432852	1
PDE10A	0.789117	0.432852	1
C20orf117	0.789117	0.432852	1
C14orf43	0.789117	0.432852	1
SV2A	0.789117	0.432852	1
MIA3	0.789117	0.432852	1
CPN2	0.789117	0.432852	1
FLT4	0.789117	0.432852	1
ITGAL	0.789117	0.432852	1
FAM65A	0.789117	0.432852	1
UNC5B	0.789117	0.432852	1
MAML2	0.789117	0.432852	1
NCF2	0.789117	0.432852	1
CCNB3	0.789117	0.432852	1
SEC14L3	0.789117	0.432852	1
RIF1	0.789117	0.432852	1
SETD5	0.789117	0.432852	1
NEUROD1	0.789117	0.432852	1
CYP2A13	0.789117	0.432852	1
GART	0.789117	0.432852	1
THOP1	0.789117	0.432852	1
PLOD3	0.789117	0.432852	1
DYNC2H1	0.789117	0.432852	1
KRT6A	0.789117	0.432852	1
ACE	0.789117	0.432852	1
ACTL8	0.789117	0.432852	1
TRIM67	0.789117	0.432852	1
IL12RB2	0.789117	0.432852	1
PIK3CG	0.789117	0.432852	1
PKN1	0.789117	0.432852	1
SHROOM2	0.789117	0.432852	1
TBC1D2	0.789117	0.432852	1
PDIA4	0.789117	0.432852	1
OR10A7	0.789117	0.432852	1
DYSF	0.789117	0.432852	1
FYB	0.789117	0.432852	1
OR10J3	0.789117	0.432852	1
IQSEC2	0.789117	0.432852	1
KLHL9	0.789117	0.432852	1
ECE1	0.789117	0.432852	1
FANCA	0.789117	0.432852	1
ASAP1	0.789117	0.432852	1
TBC1D21	0.789117	0.432852	1
OSBPL1A	0.789117	0.432852	1
ANKRD44	0.789117	0.432852	1
CAMK4	0.789117	0.432852	1
TGIF1	0.789117	0.432852	1
LOXL4	0.789117	0.432852	1
KCNH7	0.789117	0.432852	1
GRIA4	0.789117	0.432852	1
CACNA1G	0.789117	0.432852	1
LGR6	0.789117	0.432852	1
PTPN18	0.789117	0.432852	1
PROM2	0.789117	0.432852	1
DPP4	0.789117	0.432852	1
EVC2	0.789117	0.432852	1
FLNB	0.789117	0.432852	1
SPTBN5	0.789117	0.432852	1
CCDC147	0.789117	0.432852	1
ZNF292	0.789117	0.432852	1
DSG4	0.789117	0.432852	1
PTPRD	0.789117	0.432852	1
C20orf185	0.789117	0.432852	1
TSHZ3	0.789117	0.432852	1
JARID2	0.789117	0.432852	1
JMJD1C	0.789117	0.432852	1
ATF6	0.789117	0.432852	1
SIGLEC11	0.789117	0.432852	1
VPS13C	0.789117	0.432852	1
ARMCX2	0.789117	0.432852	1
WDR66	0.789117	0.432852	1
BAZ1B	0.789117	1	0.917982
HK3	0.789117	1	0.917982
LPIN3	0.789117	1	0.917982
PIK3C2B	0.789117	1	0.917982
WDFY3	0.789117	1	0.917982
SLC17A6	0.789117	1	0.917982
SCLT1	0.789117	1	0.917982
PRRG3	0.789117	1	0.917982
CHRM3	0.789117	1	0.917982
HIVEP1	0.789117	1	0.917982
C3orf20	0.789117	1	0.917982
WDR5B	0.789117	1	0.917982
ABCB1	0.789117	1	0.917982
ANO2	0.789117	1	0.917982
GPR141	0.789117	1	0.917982
RBL2	0.789117	1	0.917982
KHDRBS2	0.789117	1	0.917982
MST1R	0.789117	1	0.917982
MOV10	0.789117	1	0.917982
CDH22	0.789117	1	0.917982
KIAA1529	0.789117	1	0.917982
DYX1C1	0.789117	1	0.917982
PCGF1	0.789117	1	0.917982
C19orf47	0.789117	1	0.917982
AP2B1	0.789117	1	0.917982
AMBN	0.789117	1	0.917982
AGBL5	0.789117	1	0.917982
OLFM3	0.789117	1	0.917982
BACH2	0.789117	1	0.917982
CILP	0.789117	1	0.917982
SMARCB1	0.789117	1	0.917982
ZBP1	0.789117	1	0.917982
OR5F1	0.789117	1	0.917982
TBC1D4	0.789117	1	0.917982
INHBA	0.789117	1	0.917982
TNXB	0.789117	1	0.917982
CASP5	0.789117	1	0.917982
CATSPER1	0.789117	1	0.917982
GABRE	0.789117	1	0.917982
BBS9	0.789117	1	0.917982
ARHGEF10L	0.789117	1	0.917982
NLRC4	0.789117	1	0.917982
SLC37A3	0.789117	1	0.917982
HPS3	0.789117	1	0.917982
TAS2R1	0.789117	1	0.917982
FAM190B	0.789117	1	0.917982
ANK1	0.789117	1	0.917982
FAM83D	0.789117	1	0.917982
C18orf1	0.789117	1	0.917982
PYGM	0.789117	1	0.917982
PRICKLE1	0.789117	1	0.917982
KPRP	0.789117	1	0.917982
OCA2	0.789117	1	0.917982
SCML4	0.789117	1	0.917982
CEP250	0.789117	1	0.917982
ATP13A1	0.789117	1	0.917982
CCDC88B	0.789117	1	0.917982
CYP2A7	0.789117	1	0.917982
ZDBF2	0.789117	1	0.917982
FAM47A	0.789117	1	0.917982
TIMELESS	0.789117	1	0.917982
MLL5	0.789117	1	0.917982
ZC3H4	0.789117	1	0.917982
HTR2A	0.789117	1	0.917982
ACCSL	0.789117	1	0.917982
LRRC8C	0.789117	1	0.917982
THOC2	0.789117	1	0.917982
ADCY5	0.789117	1	0.917982
EXPH5	0.789117	1	0.917982
RTTN	0.789117	1	0.917982
SCN2A	0.789117	1	0.917982
SLC45A3	0.789117	1	0.917982
OR4F21	0.789117	1	0.917982
JAK3	0.789117	1	0.917982
PKD2L1	0.789117	1	0.917982
DCC	0.789117	1	0.917982
PAH	0.789117	1	0.917982
FAT3	0.789705	0.168138	0.0188472
USH2A	0.789705	0.372315	0.0809543
LRP1B	0.806454	0.935959	1
FLG2	0.828556	0.0387971	0.0010793
TG	0.828556	0.170159	0.0160964
PTPRG	0.841657	0.280424	0.025544
STAU1	0.841657	0.280424	0.025544
DCHS1	0.841657	0.280424	0.025544
UBAP2	0.841657	0.280424	0.025544
SYNM	0.841657	0.280424	0.025544
PCDH9	0.841657	0.280424	0.025544
VPS52	0.841657	0.280424	0.025544
LMNA	0.841657	0.280424	0.025544
CYP2C19	0.841657	0.280424	0.025544
CCDC87	0.841657	0.280424	0.025544
ZEB2	0.841657	0.280424	0.025544
ABCA4	0.841657	0.280424	0.025544
FREM1	0.841657	0.280424	0.025544
FRMPD1	0.841657	0.280424	0.025544
DIAPH2	0.841657	0.280424	0.025544
WFIKKN2	0.841657	0.280424	0.025544
NOTCH1	0.841657	0.280424	0.025544
FRAS1	0.841657	0.280424	0.025544
TRIP12	0.841657	0.280424	0.025544
LAMC3	0.841657	0.280424	0.025544
LPHN3	0.841657	0.280424	0.025544
PHF8	0.841657	0.280424	0.025544
GRM7	0.841657	0.280424	0.025544
NAV3	0.841657	0.280424	0.025544
NR1H3	0.841657	0.280424	0.025544
TANC1	0.841657	0.280424	0.025544
TPO	0.841657	0.280424	0.025544
DNMBP	0.841657	0.323258	0.739186
DCHS2	0.841657	0.323258	0.739186
POTED	0.841657	0.963477	0.342076
EXOC4	0.841657	0.963477	0.342076
KCNA3	0.841657	0.963477	0.342076
SMARCA4	0.841657	0.963477	0.342076
ADAR	0.841657	0.963477	0.342076
TCF20	0.841657	0.963477	0.342076
LZTS2	0.841657	0.963477	0.342076
PCDHA9	0.841657	0.963477	0.342076
ANKRD11	0.841657	0.963477	0.342076
MCM3AP	0.841657	0.963477	0.342076
LRBA	0.841657	0.963477	0.342076
NEK10	0.841657	0.963477	0.342076
COL11A2	0.841657	0.963477	0.342076
ALG10B	0.841657	0.963477	0.342076
MOGAT3	0.841657	0.963477	0.342076
ARHGEF15	0.841657	0.963477	0.342076
RNF160	0.841657	0.963477	0.342076
SLITRK2	0.841657	0.963477	0.342076
ABCA9	0.841657	0.963477	0.342076
AOC2	0.841657	0.963477	0.342076
MAST2	0.841657	0.963477	0.342076
ARHGAP30	0.841657	0.963477	0.342076
PLCB1	0.841657	0.963477	0.342076
PDE11A	0.841657	0.963477	0.342076
IGSF3	0.841657	0.963477	0.342076
DIP2A	0.841657	0.963477	0.342076
LCOR	0.841657	0.963477	0.342076
BCHE	0.841657	0.963477	0.342076
CNOT1	0.841657	0.963477	0.342076
SLC4A5	0.841657	0.963477	0.342076
CHPF2	0.841657	0.963477	0.342076
SLIT1	0.841657	0.963477	0.342076
BOD1L	0.841657	0.963477	0.342076
PACS1	0.841657	0.963477	0.342076
CASS4	0.841657	0.963477	0.342076
ANKRD35	0.841657	0.963477	0.342076
TINAG	0.841657	0.963477	0.342076
SDC1	0.841657	0.963477	0.342076
GNPAT	0.841657	0.963477	0.342076
SAMD9	0.841657	0.963477	0.342076
TEX15	0.841657	0.963477	0.342076
COL15A1	0.841657	0.963477	0.342076
RP1	0.841657	0.963477	0.342076
PTPRS	0.841657	0.963477	0.342076
BPIL1	0.841657	0.963477	0.342076
ABCC10	0.841657	0.963477	0.342076
PLA2G4F	0.841657	0.963477	0.342076
CUL9	0.841657	0.963477	0.342076
ARHGEF9	0.841657	1	1
ZNF16	0.841657	1	1
PCDH20	0.841657	1	1
NLRP12	0.841657	1	1
AOX1	0.841657	1	1
PABPC3	0.841657	1	1
DUSP19	0.841657	1	1
GPR179	0.841657	1	1
TBP	0.841657	1	1
SSPO	0.841657	1	1
KIAA0195	0.841657	1	1
NNT	0.841657	1	1
C12orf40	0.841657	1	1
KDM2A	0.841657	1	1
COL7A1	0.841657	1	1
PROKR2	0.841657	1	1
FARSA	0.841657	1	1
MED12L	0.841657	1	1
ROR1	0.841657	1	1
TBX5	0.841657	1	1
RANBP6	0.841657	1	1
PTPRF	0.841657	1	1
FBXW7	0.841657	1	1
PLEKHG1	0.841657	1	1
XYLT1	0.841657	1	1
RGS7	0.841657	1	1
MACF1	0.866004	0.369082	0.622258
ELMO2	0.877668	1	1
RALYL	0.877668	1	1
XDH	0.877668	1	1
KCNG1	0.877668	1	1
UQCR11	0.877668	1	1
CCNI	0.877668	1	1
CRNKL1	0.877668	1	1
DTNBP1	0.877668	1	1
ERG	0.877668	1	1
LONP1	0.877668	1	1
KIAA1199	0.877668	1	1
C9orf11	0.877668	1	1
TAOK3	0.877668	1	1
C3orf39	0.877668	1	1
SLC25A46	0.877668	1	1
COL1A1	0.877668	1	1
GRK5	0.877668	1	1
CST7	0.877668	1	1
WDR45	0.877668	1	1
PYY	0.877668	1	1
PPIL1	0.877668	1	1
ZBTB48	0.877668	1	1
SYT13	0.877668	1	1
TRAPPC9	0.877668	1	1
CD82	0.877668	1	1
PIRT	0.877668	1	1
DRD3	0.877668	1	1
OR4M2	0.877668	1	1
IL24	0.877668	1	1
NDUFS4	0.877668	1	1
PIK3CB	0.877668	1	1
EMX2	0.877668	1	1
TF	0.877668	1	1
CELA1	0.877668	1	1
DDX18	0.877668	1	1
OR4D10	0.877668	1	1
GNA11	0.877668	1	1
ZNF687	0.877668	1	1
PDP1	0.877668	1	1
LRRTM3	0.877668	1	1
PEX16	0.877668	1	1
CNTN2	0.877668	1	1
IPO13	0.877668	1	1
COMMD5	0.877668	1	1
LTBR	0.877668	1	1
TDRKH	0.877668	1	1
SLC39A5	0.877668	1	1
REM2	0.877668	1	1
AHI1	0.877668	1	1
KISS1R	0.877668	1	1
NCR2	0.877668	1	1
GFI1	0.877668	1	1
OR4S1	0.877668	1	1
E4F1	0.877668	1	1
PRPF3	0.877668	1	1
C16orf62	0.877668	1	1
EMR1	0.877668	1	1
ACO2	0.877668	1	1
IRX3	0.877668	1	1
SCHIP1	0.877668	1	1
BTK	0.877668	1	1
KRCC1	0.877668	1	1
RG9MTD1	0.877668	1	1
KIN	0.877668	1	1
MIA2	0.877668	1	1
MANF	0.877668	1	1
ENTPD7	0.877668	1	1
GJB5	0.877668	1	1
KIAA0664	0.877668	1	1
VRK2	0.877668	1	1
SLC34A3	0.877668	1	1
C19orf2	0.877668	1	1
TNKS2	0.877668	1	1
MRTO4	0.877668	1	1
VWCE	0.877668	1	1
PAWR	0.877668	1	1
ZNF586	0.877668	1	1
OR11L1	0.877668	1	1
PELI3	0.877668	1	1
HIST1H4L	0.877668	1	1
SYDE2	0.877668	1	1
DPYSL4	0.877668	1	1
LGR5	0.877668	1	1
SIRPG	0.877668	1	1
HERC6	0.877668	1	1
C7orf53	0.877668	1	1
SCRT2	0.877668	1	1
NUP133	0.877668	1	1
TLR5	0.877668	1	1
SAFB2	0.877668	1	1
NCK2	0.877668	1	1
CLDN10	0.877668	1	1
TRAIP	0.877668	1	1
ALG9	0.877668	1	1
OR6S1	0.877668	1	1
C2orf53	0.877668	1	1
ESRRB	0.877668	1	1
TDRD9	0.877668	1	1
FOLR2	0.877668	1	1
MAP3K6	0.877668	1	1
SOCS4	0.877668	1	1
DDIT4L	0.877668	1	1
RNF175	0.877668	1	1
TUFM	0.877668	1	1
OR2A7	0.877668	1	1
SULT6B1	0.877668	1	1
MCAT	0.877668	1	1
ARID1B	0.877668	1	1
KIF1B	0.877668	1	1
[truncated: 6,259 more rows]

## Sheet: GBM Mutations
Gene	P-value
PTEN	4.76391e-59
TP53	4.84626e-41
EGFR	4.15404e-17
IDH1	4.06044e-14
TTN	9.99961e-12
ATRX	2.51847e-06
RB1	0.000106753
CXorf57	0.000434868
ANO5	0.00306776
ZNF91	0.00306776
C15orf2	0.00317547
OR5M1	0.00372348
SLC2A14	0.00372348
TUSC3	0.00372348
IRAK3	0.00372348
GABRA1	0.00413084
DOCK2	0.00413084
KLF17	0.00945112
KIF4B	0.011163
SYN3	0.0156289
SYDE2	0.0156289
MAP1S	0.0156289
OR8I2	0.0156289
MOCS3	0.0156289
IL1RAPL2	0.0156289
PLB1	0.0156289
ARHGAP21	0.0156289
DAO	0.0156289
OR2T12	0.0156289
RBPJL	0.0156289
NRXN3	0.0156289
KRTAP10-11	0.0156289
CORO7	0.0156289
PAX3	0.0156289
MAGEB1	0.0156289
LRP1B	0.0159539
CLEC14A	0.0162141
CCDC60	0.018764
PABPC3	0.0260211
RALGAPA2	0.0260211
NALCN	0.0260211
PXDNL	0.0260211
NBPF9	0.0260211
IFT172	0.0268896
ENPEP	0.0274776
KRT37	0.0274776
PAPPA2	0.0274776
MTERF	0.0299923
SLK	0.0299923
ZNF324	0.0299923
CXorf23	0.0299923
DNAJB4	0.0299923
CLIP2	0.0299923
VPS16	0.0299923
APOBEC3F	0.0299923
SLC12A3	0.0299923
CTNNA1	0.0299923
CHML	0.0299923
KNG1	0.0299923
DDX17	0.0299923
RAB28	0.0299923
ATP2B3	0.0299923
CX3CR1	0.0299923
ASTL	0.0299923
ANKRD35	0.0299923
KIF18B	0.0299923
TMEM214	0.0299923
CREBZF	0.0299923
PANX2	0.0299923
JAK1	0.0299923
MARS	0.0299923
C3orf15	0.0299923
ZNF280C	0.0299923
ZNF79	0.0299923
ANKRD52	0.0299923
ACE2	0.0299923
BMS1	0.0299923
CTSF	0.0299923
COLEC12	0.0299923
RBP3	0.0299923
ITGA7	0.0299923
KDM5C	0.0299923
GRIPAP1	0.0299923
SLC2A3	0.0299923
OR2T27	0.0299923
ZNF644	0.0299923
MPHOSPH8	0.0299923
HEATR4	0.0299923
KIAA1539	0.0299923
SGK223	0.0299923
HOMER1	0.0299923
IL1F6	0.0299923
PIP4K2C	0.0299923
KIAA0319	0.0299923
CCDC146	0.0299923
SMARCAL1	0.0299923
ADRBK2	0.0299923
OR5AR1	0.0344048
CARD6	0.0344191
SEMG1	0.0391034
ABCB4	0.0398481
HRNR	0.0432501
TRHDE	0.0433479
SIPA1L2	0.0511651
SOX9	0.0527763
DCHS1	0.0527763
NOBOX	0.0527763
PAX5	0.0527763
TSPAN16	0.0527763
LOC649330	0.0527763
SENP7	0.0527763
LRBA	0.0527763
HECW1	0.0564964
TRPV5	0.0567541
HYDIN	0.0589578
MYH4	0.0589951
PCDH9	0.0597939
UTRN	0.0597939
GRIP1	0.0651565
PKHD1	0.0654786
FILIP1	0.0689018
MKI67	0.0689018
UNC45B	0.0741113
HNF4A	0.0741113
SPAM1	0.0741113
C9orf131	0.0741113
CLYBL	0.0741113
COL6A6	0.0741113
XIRP2	0.0745731
RALYL	0.0754056
CCT8L2	0.0754056
TNS3	0.0754056
ANKRD6	0.0754056
OR4N5	0.0754056
C18orf45	0.0754056
CNTN2	0.0754056
IMPAD1	0.0754056
RNF43	0.0754056
RTP1	0.0754056
OR2A7	0.0754056
SPTLC3	0.0754056
OR6C4	0.0754056
RBMXL1	0.0754056
RPS6KA2	0.0754056
SLC22A3	0.0754056
ATL1	0.0754056
NLGN4X	0.0754056
BBS9	0.0754056
ERCC4	0.0754056
SP110	0.0754056
SLC3A2	0.0754056
POLR2A	0.0754056
RAB11FIP5	0.0754056
DNTT	0.0754056
GBP5	0.0754056
BTAF1	0.0754056
ARL6	0.0754056
TUBGCP3	0.0754056
POLI	0.0754056
CHSY1	0.0754056
GPR83	0.0754056
NEDD4	0.0754056
OR13G1	0.0754056
NCF2	0.0754056
SCML2	0.0754056
SELE	0.0754056
LARP1	0.0754056
TPH1	0.0754056
NEK1	0.0754056
CLMN	0.0754056
MTUS1	0.0754056
ADCY10	0.0754056
OR4A5	0.0754056
FMR1NB	0.0754056
CCR8	0.0754056
OTX2	0.0754056
APH1A	0.0754056
ASNS	0.0754056
TCTN2	0.0754056
ANK3	0.0754056
LHFPL3	0.0754056
PCNXL2	0.0754056
AZI1	0.0754056
NDN	0.0754056
G3BP1	0.0754056
ATP13A1	0.0754056
GPR143	0.0754056
PALLD	0.0754056
C15orf52	0.0754056
SLC6A6	0.0754056
RGL1	0.0754056
IKZF3	0.0754056
CCDC18	0.0754056
BRD8	0.0754056
RPL10	0.0754056
SPAG9	0.0754056
RAD54B	0.0754056
NHP2L1	0.0754056
OR10A6	0.0754056
HIPK3	0.0754056
OR4D2	0.0754056
STAT1	0.0754056
CAPS2	0.0754056
MTDH	0.0754056
PMPCB	0.0754056
OR5B17	0.0754056
KIAA1024	0.0754056
KRT84	0.0754056
ZNF883	0.0754056
CILP	0.0754056
NUP214	0.0754056
AADACL2	0.0754056
TRIM3	0.0754056
RAI14	0.0754056
PRKD3	0.0754056
PAPPA	0.0754056
GNB1L	0.0754056
HDAC9	0.0754056
FSTL4	0.0754056
SGSM1	0.0754056
CD7	0.0754056
H3F3C	0.0754056
TM7SF4	0.0754056
VAV2	0.0754056
ATP1A2	0.0754056
C7orf57	0.0754056
CPEB2	0.0754056
ZNF23	0.0754056
CACNG3	0.0754056
HK2	0.0754056
NCR1	0.0754056
AP3S1	0.0754056
ARID4A	0.0754056
PCCA	0.0754056
SERPINE1	0.0754056
PDCD11	0.0754056
ARFGEF1	0.0754056
TTC17	0.0754056
IRF8	0.0754056
ZSCAN22	0.0754056
TTK	0.0754056
GCNT1	0.0754056
SLC17A8	0.0754056
GHSR	0.0754056
MOV10L1	0.0765171
POTEE	0.0765171
ADAMTS20	0.0765171
SCN1A	0.0765171
CTNND2	0.0765171
PTPN11	0.0765171
MTOR	0.0765171
ABLIM3	0.0765171
SCNN1B	0.0774828
OR10H5	0.0774828
RGS22	0.0774828
RGS12	0.0774828
STAB2	0.0774828
MAP3K9	0.0774828
RXRA	0.0774828
EZH2	0.0774828
DDX26B	0.0774828
TNS1	0.0774828
TRIM58	0.0774828
HRH3	0.0774828
IGF1R	0.0774828
GOLGA4	0.0774828
PIKFYVE	0.0774828
MPP4	0.0774828
ARFGEF2	0.0774828
SEL1L2	0.0774828
UNC5C	0.0774828
MRGPRE	0.0774828
KIAA1211	0.0774828
HTR3E	0.0774828
SOX13	0.0774828
MAN2A2	0.0774828
MLL	0.0774828
PTPRB	0.0774828
ATP7A	0.0774828
C12orf63	0.0774828
SORCS1	0.0774828
HEMGN	0.0774828
SMARCA2	0.0774828
BCOR	0.0783032
ADAMTS12	0.0852538
ZFHX3	0.0852538
ATP8B4	0.0918581
GPR116	0.0920974
ABCA13	0.0934129
COL6A2	0.0934129
REN	0.0934129
ZFP42	0.0934129
CALCR	0.0968817
POM121L12	0.0977587
ACACA	0.0994092
PCDHA8	0.0994092
TCHH	0.1009
KIAA1012	0.101087
ATF7IP2	0.101087
CENPF	0.101087
RIMBP2	0.101087
KIAA1751	0.108362
ODZ3	0.108362
KIAA0020	0.114155
ASCC3	0.114155
ANO2	0.116558
PALM2-AKAP2	0.116908
ODZ1	0.116908
TLR6	0.116908
MYO1A	0.116908
C3	0.120471
CYP11A1	0.122193
OR4A47	0.122193
KRT9	0.122193
COL4A6	0.122193
VAMP7	0.122193
PRKCD	0.122193
RET	0.122193
2015-03-06	0.122193
ZNF626	0.122193
LRRK2	0.122193
EPHA7	0.122193
C21orf29	0.122193
RAB11FIP1	0.122193
EVPL	0.122193
DAB1	0.122193
CYP4F8	0.122193
VPS41	0.122193
MTERFD3	0.122193
KIF13A	0.123033
SMCHD1	0.12475
AFM	0.125879
TRPA1	0.129281
STAG2	0.129983
SCN9A	0.138654
ABCC9	0.138654
THADA	0.139009
HRH2	0.139009
OR5L2	0.139009
POM121C	0.139009
CHD6	0.139009
ZNF595	0.139009
ROBO1	0.139009
KCNH6	0.139009
OR2F2	0.139009
RERE	0.139009
AKAP6	0.139009
CDKL5	0.139009
ATP8A2	0.139009
ADAMDEC1	0.139009
LRRC50	0.139009
TJP1	0.139009
OR2T34	0.139009
SLC22A25	0.139009
CHRM2	0.139009
OGDHL	0.139009
LGI2	0.144873
STK10	0.144873
ABCC5	0.144873
DAXX	0.144873
DLG5	0.144873
MAPKBP1	0.144873
HOXA6	0.144873
STXBP2	0.144873
CAPN13	0.144873
OR13C8	0.144873
CNGA4	0.144873
ARHGAP32	0.144873
CYP4F2	0.144873
KCNJ12	0.144873
SLITRK2	0.144873
MPP7	0.144873
TSC2	0.144873
ACADS	0.144873
MAST1	0.144873
NCAPG	0.144873
ZNF658	0.144873
ATR	0.144979
ENPP7	0.144979
OR5I1	0.144979
RYR2	0.148006
UGT2B4	0.150927
DNAH11	0.151423
NOX3	0.162004
TMPRSS7	0.162004
KDELC2	0.162004
EPHA1	0.162004
PNCK	0.163839
TMEM132E	0.163839
NOL8	0.163839
TRPM6	0.163839
NEFH	0.163839
ISM1	0.163839
C12orf40	0.163839
PIWIL3	0.163839
RICTOR	0.163839
IGDCC3	0.163839
RPRD1B	0.163839
HEATR5B	0.163839
TLR5	0.163839
PCDHGA4	0.163839
USP51	0.163839
PAM	0.163839
NETO1	0.163839
PACS1	0.163839
ABCB9	0.163839
ROBO4	0.163839
GAL3ST4	0.163839
STAU1	0.163839
CDCA2	0.163839
CDC23	0.163839
C20orf152	0.163839
ABCB11	0.163839
ADAM2	0.163839
ZNF554	0.163839
TNIK	0.163839
IL26	0.163839
GPR107	0.163839
LNPEP	0.163839
POU2AF1	0.163839
TMCO5A	0.163839
ZNF318	0.163839
SERPINA1	0.163839
SAMD7	0.163839
MAP4K1	0.163839
PRPF40A	0.163839
C11orf82	0.163839
GFM2	0.163839
ARHGEF11	0.163839
ABCG2	0.163839
LYN	0.163839
ADAM33	0.163839
IL12RB2	0.163839
GPR34	0.163839
ADH1A	0.163839
NFKBIE	0.163839
KCNB1	0.163839
ERCC6L	0.163839
KCNK18	0.163839
MAP4K4	0.163839
ZNF37A	0.163839
NKX3-2	0.163839
CYP4F11	0.163839
TNFSF14	0.163839
PI4KB	0.163839
OR8D4	0.163839
PPP1R9A	0.163839
EPX	0.163839
DNAJC11	0.163839
COL5A2	0.163839
ADH1C	0.163839
ERC2	0.163839
MCTP2	0.163839
OR51B6	0.163839
NR2F2	0.163839
ZNF215	0.163839
FATE1	0.163839
UBR1	0.163839
GDNF	0.163839
PRMT10	0.163839
ATP1A4	0.163839
SRP54	0.163839
TAS1R2	0.163839
SRC	0.163839
EXOC7	0.163839
PPARGC1B	0.163839
2015-09-14	0.163839
SLCO1B3	0.163839
ALPK3	0.163839
FAM129A	0.163839
ZNF202	0.163839
KRT39	0.163839
SEC16B	0.163839
GON4L	0.163839
TGM5	0.163839
TXNRD2	0.163839
MYOF	0.163839
ZYX	0.163839
THOC1	0.163839
CLTC	0.163839
OR10R2	0.163839
OR4K1	0.163839
ZNF701	0.163839
LRP6	0.163839
PLXDC2	0.163839
SORBS1	0.163839
ARRDC3	0.163839
CDX4	0.163839
LOC729020	0.163839
VPS18	0.163839
ETS1	0.163839
NKAPL	0.163839
ZNF337	0.163839
PDS5A	0.163839
CCND2	0.163839
NRG1	0.163839
AHNAK2	0.167856
CYP4F12	0.168086
OR4P4	0.168086
ODZ2	0.168086
FRAS1	0.169708
HSPG2	0.171248
PAN3	0.175072
PIK3CA	0.175348
PCSK6	0.183816
MYO15A	0.183816
CLCN1	0.183816
ADNP2	0.183816
BMP5	0.183816
ADAMTS18	0.183816
CYLC2	0.183816
CUX2	0.183816
COL22A1	0.183828
THOC2	0.183828
BRAF	0.185893
HCN1	0.187699
ELMO1	0.190038
ZNF804A	0.190038
TRIM10	0.190038
LYST	0.190038
KCNH5	0.190038
C4orf35	0.190206
SLC4A5	0.190206
KIF4A	0.190206
ADAMTS8	0.190206
FAT1	0.190206
OR2M3	0.190206
SLIT2	0.190206
SYNM	0.190206
UACA	0.190206
MYO18A	0.190206
RRP1B	0.190206
MTX3	0.190206
NOS3	0.190206
CELF4	0.190206
RECQL5	0.190206
MGAT4C	0.190206
NLRP11	0.190206
ABCA9	0.190206
NLRP1	0.190206
FOXD4L5	0.190206
PVRL4	0.190206
SLC6A3	0.190206
TAF2	0.190206
PCDHB4	0.190206
SLC5A12	0.190206
PTPRA	0.190206
NR1H4	0.190206
BRCA1	0.191318
SIGLEC8	0.191318
DNAH17	0.191318
FTMT	0.191318
COL3A1	0.191318
HIPK2	0.191318
MIB1	0.191318
KLHL34	0.191318
TMC1	0.191318
SLC22A10	0.191318
MACF1	0.201289
ERCC5	0.208942
LMAN1	0.208942
MET	0.208942
ADAM7	0.208942
BANK1	0.208942
OR6B1	0.208942
FBXO31	0.208942
SEC23IP	0.208942
SEZ6	0.208942
GORAB	0.208942
DYRK4	0.208942
CHRM4	0.208942
2015-09-12	0.208942
LRRC16B	0.208942
PLEKHM3	0.208942
KDM6B	0.208942
GIMAP6	0.208942
DECR2	0.208942
UNKL	0.208942
BLK	0.208942
MMP1	0.208942
GRIN3A	0.208942
RNF31	0.208942
EXD1	0.208942
CEP63	0.208942
DDI1	0.208942
SERPINI1	0.208942
MDM2	0.208942
GPR161	0.208942
OR4D11	0.208942
KRT16	0.208942
C15orf39	0.208942
PRX	0.208942
PCDHGA11	0.208942
SIGLEC5	0.208942
LSR	0.208942
MAGEA12	0.208942
SAGE1	0.208942
JAKMIP3	0.208942
PCDHGC3	0.208942
PMS1	0.208942
NSMAF	0.208942
KIAA0564	0.208942
C11orf65	0.208942
HIST1H1C	0.208942
TPR	0.208942
CPN2	0.208942
GLP2R	0.208942
CWF19L2	0.208942
C19orf21	0.208942
CTTN	0.208942
SLC5A8	0.208942
LCE1F	0.208942
KANK1	0.208942
IL12RB1	0.208942
SOX7	0.208942
LILRA4	0.208942
ATP6V0D1	0.208942
KIF7	0.208942
KDM4D	0.208942
MYOM1	0.208942
GRB7	0.208942
FLJ10357	0.208942
C12orf50	0.208942
OR4B1	0.208942
ARHGAP4	0.208942
EHMT2	0.208942
GOLGA6D	0.208942
HIRA	0.208942
MERTK	0.208942
OR8A1	0.208942
CRHR2	0.208942
SLC22A20	0.208942
ZNF543	0.208942
OR1G1	0.208942
PGBD1	0.208942
MYH3	0.208942
SRBD1	0.208942
RSPO4	0.208942
CIDEA	0.208942
C7orf65	0.208942
DOK6	0.208942
DKC1	0.208942
SOAT1	0.208942
FGF14	0.208942
NAA35	0.208942
NUP210	0.208942
SUCLG1	0.208942
MST1R	0.208942
PACRG	0.208942
HNF1A	0.208942
GPR65	0.208942
KIF26A	0.208942
LHCGR	0.208942
CHP2	0.208942
C5orf25	0.208942
OR5M8	0.208942
TMPRSS9	0.208942
RIN3	0.208942
SEPSECS	0.208942
ANKFN1	0.208942
GRM5	0.208942
PAMR1	0.208942
ARAP2	0.208942
PCDHB16	0.208942
TMPRSS11F	0.208942
CD96	0.208942
TGFBR2	0.208942
PPP1R16B	0.208942
TOMM40L	0.208942
RP1L1	0.208942
CTAGE1	0.208942
HSD11B1	0.208942
PCDHGA6	0.208942
DDX3X	0.208942
GATM	0.208942
ZFP57	0.208942
GABRA3	0.208942
TMF1	0.208942
MTMR11	0.208942
TDP2	0.208942
NPC1	0.208942
CES1	0.208942
CDKL1	0.208942
GATA4	0.208942
UBC	0.208942
LST-3TM12	0.208942
TPCN1	0.208942
OCRL	0.208942
SPG11	0.208942
TEX13B	0.208942
FAM71F1	0.208942
CAPN6	0.208942
GC	0.208942
ASAP1	0.208942
DNAJC16	0.208942
HS3ST6	0.208942
RASAL3	0.208942
ZNF362	0.208942
USP35	0.208942
CAND2	0.208942
OTOF	0.208942
GAL3ST1	0.208942
CEP68	0.208942
SPERT	0.208942
DAG1	0.208942
RHBDL1	0.208942
ATP2A3	0.208942
ANGPTL1	0.208942
ARHGEF5	0.208942
KRTAP10-12	0.208942
TLN2	0.208942
PYGB	0.208942
MED7	0.208942
SIRPA	0.208942
ZNF786	0.208942
PRG2	0.208942
PHACTR2	0.208942
C6orf127	0.208942
COL4A1	0.208942
KDM1B	0.208942
ANKRD30A	0.208942
ACP6	0.208942
SNRNP200	0.208942
ZNF860	0.208942
SBNO1	0.208942
SPTBN4	0.208942
HGFAC	0.208942
ZNF280A	0.208942
TMEM26	0.208942
PIM2	0.208942
ZFP28	0.208942
MAGEC3	0.208942
HIF3A	0.208942
HAO1	0.208942
AICDA	0.208942
CCDC108	0.208942
KRAS	0.208942
ANKS6	0.208942
PRSS35	0.208942
SLC9A7	0.208942
ZNF76	0.208942
PHKA1	0.208942
CHAT	0.208942
PDILT	0.208942
FLNB	0.208942
OR5C1	0.208942
ILF3	0.208942
MEIS3	0.208942
DIS3L2	0.208942
PDE1A	0.208942
FAM75A6	0.208942
CLOCK	0.208942
GAPVD1	0.208942
PTPRS	0.208942
SFRS15	0.208942
TAT	0.208942
C9orf84	0.208942
TSHZ3	0.208942
SSH1	0.208942
NEU4	0.208942
AVPR1A	0.208942
USP26	0.208942
ADCY6	0.208942
OR5B3	0.208942
MAT1A	0.208942
ALG3	0.208942
CTBP2	0.208942
NCAPH2	0.208942
LRP4	0.208942
TM2D1	0.208942
F2RL3	0.208942
LRRC16A	0.208942
KIAA0947	0.208942
ZNFX1	0.208942
SLC38A7	0.208942
LHX9	0.208942
LRRC14	0.208942
ARMCX2	0.208942
SPOCD1	0.208942
DNAJC19	0.208942
LRP2	0.211789
TDRD9	0.213375
AMPH	0.213375
AOX1	0.213375
TRPC7	0.213375
DNMBP	0.213375
SLC4A1	0.213375
ASPM	0.213375
SCN5A	0.213375
ST18	0.213375
MYO9B	0.214831
COL24A1	0.214831
PLCG1	0.214831
EHD3	0.214831
SVEP1	0.214831
FEZF1	0.216062
TUT1	0.216062
ABCB7	0.216062
LRRC41	0.216062
ACOT12	0.216062
MTHFD2L	0.216062
ZAR1	0.216062
NHLRC3	0.216062
MSL1	0.216062
STYK1	0.216062
TRIM74	0.216062
RGN	0.216062
PARN	0.216062
SLC15A2	0.216062
HEPH	0.216062
OSBPL8	0.216062
KIAA1199	0.216062
LPAR4	0.216062
LMNB2	0.216062
ELANE	0.216062
LARP7	0.216062
COL1A1	0.216062
FGGY	0.216062
KIAA0528	0.216062
C19orf43	0.216062
GRAMD2	0.216062
MAOA	0.216062
PABPC5	0.216062
C9orf139	0.216062
TPM3	0.216062
FAM19A4	0.216062
POLR2B	0.216062
COQ9	0.216062
GAS2L1	0.216062
SYT12	0.216062
COPS4	0.216062
PIRT	0.216062
MAP3K13	0.216062
DRD3	0.216062
KIAA1324	0.216062
HPCA	0.216062
WDFY2	0.216062
PXDN	0.216062
FCN1	0.216062
CLCN4	0.216062
ASS1	0.216062
CNOT1	0.216062
RSPH4A	0.216062
MFN2	0.216062
GBGT1	0.216062
C20orf118	0.216062
NUDT12	0.216062
EML3	0.216062
AGT	0.216062
MUTYH	0.216062
GPATCH2	0.216062
NEU1	0.216062
HDHD2	0.216062
CCR3	0.216062
GNB4	0.216062
SLC9A3	0.216062
DNHD1	0.216062
C14orf166B	0.216062
BST1	0.216062
DEFB125	0.216062
FAM175A	0.216062
OR4S1	0.216062
SORBS2	0.216062
LSMD1	0.216062
IGSF8	0.216062
SYTL5	0.216062
TBX21	0.216062
EXOC1	0.216062
KIF25	0.216062
C3orf22	0.216062
PAQR3	0.216062
HCRTR1	0.216062
WDR16	0.216062
ZNF586	0.216062
DCT	0.216062
FBF1	0.216062
FAM120A	0.216062
C15orf60	0.216062
JAK2	0.216062
TNFRSF1A	0.216062
DCAF11	0.216062
ACADVL	0.216062
TNNT2	0.216062
ICA1L	0.216062
TSPAN19	0.216062
B2M	0.216062
TAOK2	0.216062
ELF4	0.216062
NCSTN	0.216062
SAFB2	0.216062
GYPA	0.216062
KIAA0232	0.216062
WIF1	0.216062
PPDPF	0.216062
MUC20	0.216062
C13orf27	0.216062
UQCRQ	0.216062
KAT5	0.216062
MAP6	0.216062
CSRNP1	0.216062
NDC80	0.216062
AREG	0.216062
ZBTB7C	0.216062
VAT1	0.216062
ZNF713	0.216062
CPO	0.216062
DTWD2	0.216062
LCE1E	0.216062
ARID1B	0.216062
SLC11A1	0.216062
PCYT1B	0.216062
PSRC1	0.216062
TMEM205	0.216062
SPATA16	0.216062
TRIP10	0.216062
ST6GALNAC3	0.216062
ZNF75D	0.216062
FAM13A	0.216062
PES1	0.216062
AVL9	0.216062
MAGEA10	0.216062
AK1	0.216062
STK24	0.216062
CCDC94	0.216062
IGHMBP2	0.216062
OBSL1	0.216062
HOXD8	0.216062
STARD8	0.216062
FNDC4	0.216062
ATP5A1	0.216062
HTR4	0.216062
CD276	0.216062
CR1L	0.216062
SLC44A3	0.216062
OCM2	0.216062
C9orf21	0.216062
TSKU	0.216062
PSMB11	0.216062
ACR	0.216062
OLFM4	0.216062
SAMHD1	0.216062
C20orf85	0.216062
GOLGA6B	0.216062
NDRG1	0.216062
SESN1	0.216062
OR4C3	0.216062
DHX38	0.216062
CD28	0.216062
SMARCA4	0.216062
ARMC9	0.216062
FKBP3	0.216062
MPP6	0.216062
OR7E24	0.216062
BTBD11	0.216062
DCAF4L2	0.216062
LRRCC1	0.216062
NCOA1	0.216062
SSR2	0.216062
RNPEP	0.216062
C14orf68	0.216062
KIAA0922	0.216062
ILDR1	0.216062
EN2	0.216062
MTA1	0.216062
PHEX	0.216062
TOMM70A	0.216062
IRGC	0.216062
ESRP1	0.216062
RAP2A	0.216062
TYR	0.216062
SLC35C1	0.216062
UBE2CBP	0.216062
ACOXL	0.216062
PLA2G4D	0.216062
PRDM5	0.216062
PTGFRN	0.216062
TAB3	0.216062
NEURL	0.216062
EIF2B1	0.216062
ZCCHC13	0.216062
ZMIZ2	0.216062
STAMBPL1	0.216062
HADHA	0.216062
TAAR1	0.216062
PLA2G16	0.216062
PER1	0.216062
TFEB	0.216062
FAM128A	0.216062
C16orf3	0.216062
TRIM46	0.216062
LCAT	0.216062
MBOAT7	0.216062
APBA3	0.216062
TFCP2	0.216062
PYGO1	0.216062
AGBL2	0.216062
EFR3A	0.216062
FOXF2	0.216062
KRTAP22-1	0.216062
NXF5	0.216062
NCOA7	0.216062
SLC30A3	0.216062
GDF7	0.216062
GEFT	0.216062
SLC45A1	0.216062
XKR4	0.216062
IRF9	0.216062
KIAA1432	0.216062
NRD1	0.216062
SESTD1	0.216062
TMEM215	0.216062
CYR61	0.216062
CCT6A	0.216062
RBAK	0.216062
RNASE4	0.216062
NEK2	0.216062
MLYCD	0.216062
TRIM62	0.216062
RHBDD1	0.216062
COLQ	0.216062
SLC44A4	0.216062
GMPR2	0.216062
DMRT1	0.216062
C14orf109	0.216062
CHRDL1	0.216062
FBXO16	0.216062
HOXC13	0.216062
KCNE1	0.216062
FAM20A	0.216062
AGAP5	0.216062
SOX4	0.216062
MSN	0.216062
DUSP22	0.216062
SFPQ	0.216062
PTPN12	0.216062
TOP3B	0.216062
YBX2	0.216062
ARHGEF12	0.216062
TBC1D12	0.216062
CDK12	0.216062
MEPE	0.216062
ZBTB38	0.216062
MAGEE1	0.216062
DFNB59	0.216062
CNKSR3	0.216062
LEPRE1	0.216062
CYSLTR2	0.216062
RASAL1	0.216062
TIPARP	0.216062
NEIL3	0.216062
EXD2	0.216062
SKP2	0.216062
PKLR	0.216062
CCDC99	0.216062
SYN1	0.216062
CXCR2	0.216062
LETM1	0.216062
RNASE2	0.216062
EFTUD2	0.216062
C9orf163	0.216062
ZNF721	0.216062
LASS6	0.216062
ZNF625	0.216062
DULLARD	0.216062
GLB1L	0.216062
BPIL3	0.216062
GPR64	0.216062
RASEF	0.216062
STON2	0.216062
EXOSC9	0.216062
FAAH	0.216062
ACCS	0.216062
NDUFS2	0.216062
BTBD16	0.216062
SLC22A8	0.216062
C20orf114	0.216062
ZC3H12A	0.216062
RAB23	0.216062
EXOC3L2	0.216062
MOBKL3	0.216062
HLA-DMB	0.216062
ARHGEF35	0.216062
CLUL1	0.216062
BAGE2	0.216062
XKR5	0.216062
RCVRN	0.216062
C10orf140	0.216062
ZNF578	0.216062
MAD1L1	0.216062
GARNL3	0.216062
GBP2	0.216062
GSDMC	0.216062
TNKS	0.216062
C12orf60	0.216062
SEMA7A	0.216062
GTF2H4	0.216062
SCAMP5	0.216062
SUMF2	0.216062
TMED5	0.216062
OR7C1	0.216062
GABRA2	0.216062
C1orf163	0.216062
VMAC	0.216062
USP53	0.216062
NMT2	0.216062
STAT6	0.216062
PER3	0.216062
PRPSAP1	0.216062
SFRS8	0.216062
C6orf154	0.216062
RNF5	0.216062
TRAPPC10	0.216062
CHODL	0.216062
KPNA5	0.216062
MCL1	0.216062
EHBP1	0.216062
DARC	0.216062
TRPM5	0.216062
FBXL2	0.216062
HEATR1	0.216062
CLDN19	0.216062
CREBL2	0.216062
UBASH3A	0.216062
SCLY	0.216062
ZNF429	0.216062
NCKAP1	0.216062
TIGD7	0.216062
ZBTB37	0.216062
NUDT2	0.216062
GIMAP2	0.216062
FOSL2	0.216062
SFRS2	0.216062
EEF2	0.216062
ZNF155	0.216062
SLU7	0.216062
CD59	0.216062
CCR1	0.216062
EAPP	0.216062
HIVEP2	0.216062
TATDN2	0.216062
SYT6	0.216062
IQCA1	0.216062
MED17	0.216062
TRIM49	0.216062
SP1	0.216062
HCCS	0.216062
CIC	0.216062
SLC9A6	0.216062
DCUN1D4	0.216062
MUL1	0.216062
FAM177B	0.216062
CYP27A1	0.216062
TP53INP1	0.216062
RRM2	0.216062
NR5A2	0.216062
SF3B1	0.216062
FANCI	0.216062
NAV1	0.216062
THNSL1	0.216062
PLAGL2	0.216062
WNT2B	0.216062
PPM1L	0.216062
SPATA20	0.216062
TEC	0.216062
CDKN2AIP	0.216062
C6orf10	0.216062
SPNS3	0.216062
LRWD1	0.216062
MAP2	0.216062
C21orf91	0.216062
CYP11B1	0.216062
CDC73	0.216062
C19orf54	0.216062
CCDC144NL	0.216062
SPON2	0.216062
CRYGS	0.216062
NOS1AP	0.216062
GCNT4	0.216062
SIRT3	0.216062
IFI35	0.216062
TUBG2	0.216062
C7orf31	0.216062
MLH3	0.216062
NOL9	0.216062
MBIP	0.216062
TMOD1	0.216062
ACMSD	0.216062
MMD	0.216062
GALNT11	0.216062
CHST5	0.216062
APOBEC3G	0.216062
TMEM126B	0.216062
CUX1	0.216062
CDH12	0.216062
JUB	0.216062
SHC4	0.216062
MORC2	0.216062
PGLS	0.216062
SAE1	0.216062
WWP2	0.216062
MOAP1	0.216062
DOCK3	0.216062
CASQ2	0.216062
PYGM	0.216062
ZNF12	0.216062
GNGT2	0.216062
GPC6	0.216062
OLA1	0.216062
ACOX2	0.216062
TM4SF19	0.216062
NOTCH3	0.216062
C1orf116	0.216062
CALHM2	0.216062
CLPP	0.216062
HIST1H3F	0.216062
OR10G2	0.216062
SSTR5	0.216062
ST8SIA6	0.216062
RPS6KC1	0.216062
AARS	0.216062
PKD2L2	0.216062
CENPM	0.216062
APP	0.216062
C1orf172	0.216062
ORC5L	0.216062
MDM4	0.216062
MAMLD1	0.216062
TRIM50	0.216062
SPOCK1	0.216062
HIST1H2BF	0.216062
GRAP2	0.216062
DNAJB8	0.216062
TACC2	0.216062
AHDC1	0.216062
2015-12-01	0.216062
G2E3	0.216062
SYCP3	0.216062
FGFR1	0.216062
ITLN2	0.216062
CSF3R	0.216062
ZNF182	0.216062
PCDHAC1	0.216062
CYP2C19	0.216062
ACSL3	0.216062
PDIA3	0.216062
DDB2	0.216062
MTRR	0.216062
PLEKHO1	0.216062
CEP170	0.216062
HECTD2	0.216062
OBP2A	0.216062
FKRP	0.216062
PEX11G	0.216062
WDR19	0.216062
TMEM202	0.216062
OR2C3	0.216062
CRYBA4	0.216062
GPR19	0.216062
TRIP12	0.216062
RUNDC2A	0.216062
MIOX	0.216062
KIAA0355	0.216062
ATAD3B	0.216062
WNT3	0.216062
ARIH1	0.216062
CD300A	0.216062
HPS4	0.216062
CBFA2T2	0.216062
IDI2	0.216062
GABRQ	0.216062
APOBEC3B	0.216062
C1orf141	0.216062
C9orf25	0.216062
VSIG8	0.216062
FXN	0.216062
CDH24	0.216062
PHACTR1	0.216062
ZNF583	0.216062
SERTAD2	0.216062
NR1I3	0.216062
SH3D19	0.216062
RRAD	0.216062
SSRP1	0.216062
TDRD10	0.216062
KIAA1161	0.216062
NSD1	0.216062
IL1A	0.216062
TMEM79	0.216062
SPACA1	0.216062
AP4M1	0.216062
C6orf168	0.216062
LRRC56	0.216062
GAB4	0.216062
TMIGD2	0.216062
FHIT	0.216062
KANK3	0.216062
CASP14	0.216062
PHOSPHO2	0.216062
NEFL	0.216062
TMEM69	0.216062
FSHR	0.216062
WNK4	0.216062
RIC8A	0.216062
NOL11	0.216062
DEPDC6	0.216062
BCS1L	0.216062
ZNF790	0.216062
GIGYF2	0.216062
PTPN14	0.216062
DMTF1	0.216062
ACOT9	0.216062
LRIG1	0.216062
ITGB8	0.216062
RCN1	0.216062
OR3A1	0.216062
TRIM14	0.216062
KIF9	0.216062
MFAP3L	0.216062
ZXDC	0.216062
DHRS7B	0.216062
RUFY1	0.216062
PGLYRP4	0.216062
TMEM5	0.216062
ART4	0.216062
DPRX	0.216062
TTC27	0.216062
FIGN	0.216062
NUF2	0.216062
PARS2	0.216062
TSPAN31	0.216062
TMEM62	0.216062
PEX11B	0.216062
C9orf156	0.216062
PTGER4	0.216062
INTS5	0.216062
C14orf21	0.216062
AGPAT6	0.216062
SRRM1	0.216062
ALS2	0.216062
CYTH4	0.216062
C10orf119	0.216062
MYO1E	0.216062
LRFN4	0.216062
RAB24	0.216062
HOXB1	0.216062
GGT1	0.216062
MCCC1	0.216062
HMOX1	0.216062
ZCCHC6	0.216062
CALML5	0.216062
INO80B	0.216062
RPLP0	0.216062
GALNTL4	0.216062
NXN	0.216062
PALM	0.216062
RALGAPB	0.216062
UROC1	0.216062
KIDINS220	0.216062
HOXA2	0.216062
AASS	0.216062
LILRB3	0.216062
DHX8	0.216062
OXSM	0.216062
CD99L2	0.216062
TNFSF11	0.216062
BOK	0.216062
DNAJB7	0.216062
SRPX2	0.216062
PRICKLE4	0.216062
C10orf2	0.216062
NAAA	0.216062
KRTAP12-4	0.216062
F13B	0.216062
SLC35A2	0.216062
GABRD	0.216062
QTRT1	0.216062
COPG2	0.216062
ARFIP1	0.216062
HELB	0.216062
VENTX	0.216062
PAOX	0.216062
WNT11	0.216062
ELOVL2	0.216062
IFNW1	0.216062
RNASEH2B	0.216062
KLB	0.216062
KIF27	0.216062
ANKRD44	0.216062
DPF1	0.216062
MMP26	0.216062
MYCN	0.216062
C2CD2L	0.216062
SNRK	0.216062
COPS3	0.216062
SUZ12	0.216062
C10orf129	0.216062
SERPINA9	0.216062
CSPG5	0.216062
GUCY2F	0.216062
HTATSF1	0.216062
LYSMD3	0.216062
FBXW7	0.216062
MINA	0.216062
MYST4	0.216062
TFAP2A	0.216062
PDE4B	0.216062
MYOZ3	0.216062
SLC25A36	0.216062
CCDC87	0.216062
C12orf45	0.216062
PHF8	0.216062
IQCF3	0.216062
GRINA	0.216062
TMEM115	0.216062
DZIP1L	0.216062
FNTA	0.216062
GRIN3B	0.216062
RPS6KA1	0.216062
LAMC2	0.216062
CNOT8	0.216062
TMEM186	0.216062
FAM170A	0.216062
MRPS25	0.216062
POU5F1	0.216062
LMOD2	0.216062
NFKB1	0.216062
GABBR2	0.216062
RNF181	0.216062
PTPRU	0.216062
SNTB1	0.216062
C17orf39	0.216062
MT1A	0.216062
CPT1C	0.216062
IDE	0.216062
ELMO3	0.216062
ARMC5	0.216062
FUT7	0.216062
HSDL2	0.216062
APC	0.216062
ZNF233	0.216062
C2orf39	0.216062
GALNT1	0.216062
PSG11	0.216062
RSL1D1	0.216062
IFITM1	0.216062
AKAP11	0.216062
NAA11	0.216062
TIMD4	0.216062
IGSF22	0.216062
AUTS2	0.216062
RPRM	0.216062
MRPL30	0.216062
RNF123	0.216062
ACOT8	0.216062
ZUFSP	0.216062
LACTB	0.216062
ZKSCAN2	0.216062
FCRL1	0.216062
SIK1	0.216062
GLT6D1	0.216062
POLA2	0.216062
FAM176A	0.216062
ARL8B	0.216062
CYP1B1	0.216062
ZNF440	0.216062
MAGEA4	0.216062
PGK1	0.216062
CCL13	0.216062
L3MBTL	0.216062
TOMM20	0.216062
GUCY1A3	0.216062
ATP1A3	0.216062
DCK	0.216062
CALR3	0.216062
ARL1	0.216062
SDCCAG8	0.216062
KCTD15	0.216062
PAX4	0.216062
NRP1	0.216062
TAF7	0.216062
SLC39A7	0.216062
VEPH1	0.216062
PSMA3	0.216062
MANBAL	0.216062
C10orf46	0.216062
CYP2U1	0.216062
NEURL2	0.216062
ATP5I	0.216062
KIAA1958	0.216062
GDF6	0.216062
CNOT4	0.216062
AMN1	0.216062
ALK	0.216062
AKAP14	0.216062
NUP62CL	0.216062
CDKN1B	0.216062
ABCA1	0.216062
C15orf43	0.216062
MBOAT1	0.216062
PLA2G4E	0.216062
IGSF1	0.216062
WDR43	0.216062
ATP5B	0.216062
HSD17B4	0.216062
ANKAR	0.216062
NOP2	0.216062
KCNH2	0.216062
RPS4X	0.216062
OR10G7	0.216062
HOXB3	0.216062
IGFALS	0.216062
HYI	0.216062
CDX2	0.216062
TMEM44	0.216062
SYCP1	0.216062
TTC18	0.216062
TTC35	0.216062
ZCCHC18	0.216062
MSX2	0.216062
LY6G6C	0.216062
PIK3R3	0.216062
ACTR6	0.216062
SLC2A8	0.216062
FES	0.216062
POU5F2	0.216062
ZXDA	0.216062
ODAM	0.216062
MORF4L2	0.216062
INF2	0.216062
PRPF6	0.216062
AKTIP	0.216062
FKBPL	0.216062
APOA5	0.216062
JAKMIP1	0.216062
SMOX	0.216062
OR11H6	0.216062
WARS	0.216062
FGFR2	0.216062
CCDC27	0.216062
C13orf16	0.216062
PCDHB2	0.216062
GLT25D1	0.216062
XKR7	0.216062
CD207	0.216062
SLC38A8	0.216062
MPP1	0.216062
CD2AP	0.216062
SPATA22	0.216062
MYLK4	0.216062
PRKX	0.216062
NICN1	0.216062
SLC44A1	0.216062
MYO5A	0.216062
PNPLA1	0.216062
MCHR1	0.216062
SALL2	0.216062
CYP2E1	0.216062
ACO1	0.216062
HRASLS5	0.216062
RUFY4	0.216062
UBXN2B	0.216062
PRKAG3	0.216062
RGR	0.216062
EPC1	0.216062
SPRR1A	0.216062
LHPP	0.216062
NANP	0.216062
LONP2	0.216062
SPATS2	0.216062
ADPRHL1	0.216062
2015-03-09	0.216062
SLC7A8	0.216062
FADS6	0.216062
TMEM41B	0.216062
CCND3	0.216062
EFHC2	0.216062
BATF	0.216062
FAM123B	0.216062
EIF4G1	0.216062
IDH3A	0.216062
LRRC47	0.216062
GPR31	0.216062
PARP1	0.216062
SH2D4A	0.216062
CGB7	0.216062
BRD9	0.216062
PLA2G3	0.216062
PDGFRL	0.216062
TREX2	0.216062
SCAPER	0.216062
NUP98	0.216062
MED4	0.216062
ANKRD16	0.216062
ITGB1BP1	0.216062
RRP8	0.216062
TTLL12	0.216062
CLCA4	0.216062
HDX	0.216062
PRSS12	0.216062
OR5B12	0.216062
NUP188	0.216062
PPEF1	0.216062
KLF8	0.216062
HIST1H1T	0.216062
BRIP1	0.216062
ZNF283	0.216062
KIR2DL3	0.216062
FABP1	0.216062
FGF7	0.216062
PCSK4	0.216062
GPR115	0.216062
C2orf54	0.216062
DDIT3	0.216062
CASC5	0.216062
CHRNA4	0.216062
RNF148	0.216062
ZNF449	0.216062
APOBEC3H	0.216062
RPAIN	0.216062
CAGE1	0.216062
C19orf48	0.216062
C8orf38	0.216062
ANKRD50	0.216062
MAPK3	0.216062
OR5J2	0.216062
PNMAL1	0.216062
TMEM164	0.216062
TNNI3K	0.216062
BCAS1	0.216062
NOL6	0.216062
WDHD1	0.216062
BICC1	0.216062
TRAF1	0.216062
C13orf26	0.216062
BAP1	0.216062
CYLD	0.216062
OR11G2	0.216062
GPC2	0.216062
NHEDC2	0.216062
C9orf79	0.216062
TSPAN9	0.216062
ACIN1	0.216062
MPDZ	0.216062
HFE	0.216062
AKAP5	0.216062
NVL	0.216062
ATP6V1C2	0.216062
OR52R1	0.216062
C20orf70	0.216062
OR1N1	0.216062
OR5AK2	0.216062
WFDC3	0.216062
PSG6	0.216062
CDK19	0.216062
AUP1	0.216062
SCNN1A	0.216062
ZNF286B	0.216062
C8orf84	0.216062
HMX3	0.216062
ZNF443	0.216062
OR1A2	0.216062
CSF2RA	0.216062
LASS4	0.216062
NNT	0.216062
SF3B4	0.216062
PSMC3	0.216062
RBM27	0.216062
FAM82A1	0.216062
MFSD5	0.216062
ELL2	0.216062
SBK2	0.216062
TRPC4AP	0.216062
ZZZ3	0.216062
MYOZ1	0.216062
L1TD1	0.216062
MED22	0.216062
C18orf34	0.216062
GEM	0.216062
RANBP2	0.216062
C3orf38	0.216062
GLI4	0.216062
ABCB8	0.216062
SDCCAG3	0.216062
CLN3	0.216062
FBXO10	0.216062
WDR66	0.216062
ZNF645	0.216062
C14orf101	0.216062
SCN7A	0.220285
MED12	0.220285
FAM83H	0.220285
AK7	0.22184
TJP3	0.22184
HHIPL2	0.22184
AZGP1	0.22184
IMPG1	0.22184
CCDC158	0.22184
HEATR7B2	0.222372
FBN3	0.229322
MKRN3	0.234371
ENPP2	0.234371
ABCA10	0.234371
PHLDB2	0.234371
CPSF1	0.234371
DST	0.234371
MUC16	0.239344
PRKCB	0.248933
TNXB	0.248933
PTPRH	0.248933
DSC1	0.248933
BAHD1	0.248933
GABRA5	0.248933
ENPP4	0.248933
CNTN4	0.248933
KRTAP20-2	0.248933
C3orf20	0.248933
KHDRBS2	0.248933
CTSG	0.248933
APOBEC1	0.248933
TNFSF9	0.248933
HDC	0.248933
CSPG4	0.248933
CHAF1A	0.248933
OR5M3	0.248933
APOF	0.248933
MC4R	0.248933
TMEM229B	0.248933
IGF2R	0.248933
TMTC1	0.248933
ATP6V0A4	0.248933
OR4K13	0.248933
OR7G2	0.248933
SLFN13	0.248933
TUBA3C	0.252164
SPTA1	0.253999
DNAH2	0.256445
ACSM4	0.25705
SEMA3E	0.257533
COL4A5	0.259016
SLAMF6	0.259016
ADCY1	0.259016
BRDT	0.259016
SLC4A4	0.259016
FGB	0.259016
ZIC4	0.259016
YY1AP1	0.259016
GRIN2B	0.259016
GPR141	0.259016
ITPR2	0.259016
EML2	0.259016
PLCG2	0.259016
UGT3A2	0.259016
PRR16	0.259016
FN1	0.259016
PCDH15	0.259016
BCL6	0.259016
CYP4F22	0.259016
IQCE	0.259016
PTPRM	0.259016
NUP205	0.259016
ATP8B3	0.259016
NOD2	0.259016
ESR2	0.259016
PDE3B	0.259016
COBLL1	0.259016
PLCB2	0.259016
MDGA2	0.259016
FLNC	0.259016
BPIL2	0.259016
GPR133	0.259016
OR5M9	0.259016
ANO1	0.259016
TUBB4Q	0.259016
ZNF292	0.259016
LAMB1	0.259016
FOXA1	0.259016
RUSC2	0.259016
CUL9	0.259016
AMY2B	0.259016
SGOL2	0.259016
HCLS1	0.259016
FAT4	0.259727
KIAA1324L	0.259727
GPR179	0.259727
OR52M1	0.259727
ADAM22	0.259727
HCK	0.259727
SBF1	0.259727
SYNE2	0.259727
COL6A3	0.259999
TMPRSS6	0.263345
ANK2	0.266676
VWF	0.279929
SPAG17	0.280424
AHNAK	0.28304
PCLO	0.283946
DCC	0.285195
PGR	0.289584
SH3RF2	0.289584
CNTN6	0.289584
CUBN	0.289584
SLC26A3	0.290157
CALN1	0.290157
PCDHA13	0.29244
KIF19	0.29244
OTOA	0.29244
MDC1	0.29244
BIRC6	0.29244
MC3R	0.29244
ADAM30	0.29244
NEFM	0.29244
MYO7B	0.29244
ALLC	0.29244
RBMS3	0.29244
EZR	0.29244
UGGT1	0.29244
ARMC4	0.29244
EEF1A1	0.29244
ABP1	0.29244
CDH18	0.295966
SEMA3C	0.295966
MYH13	0.296075
DPP10	0.299753
ACACB	0.299753
LTBP2	0.300159
DEPDC5	0.300159
ZPBP	0.300159
TPTE2	0.301316
GABRB3	0.306795
NLRP3	0.306795
ADCY5	0.306795
KCNB2	0.306795
FOXR2	0.307319
RLTPR	0.307319
NTSR1	0.311973
GAS2L2	0.311973
ARHGAP5	0.311973
NHS	0.311973
TIE1	0.311973
KLK15	0.311973
CRTAC1	0.311973
ZAK	0.311973
TNNT1	0.311973
DIDO1	0.311973
SRCAP	0.311973
AMAC1	0.311973
TYK2	0.311973
MAPK8IP3	0.311973
USP28	0.311973
TLL2	0.311973
FAM13C	0.311973
WDR67	0.311973
RGS9	0.311973
FUT5	0.311973
ZNF282	0.311973
OR8K3	0.31367
IRS1	0.323188
KCNT1	0.323188
OR2A12	0.323188
LPA	0.323188
SPEF2	0.323188
DICER1	0.323188
PCDHGA2	0.323188
PTPRD	0.323188
A2BP1	0.323188
PLCL1	0.323188
RNF17	0.325405
TPTE	0.325405
CACNA1B	0.325405
YSK4	0.326193
PCDH11Y	0.326193
RIT2	0.329422
PKNOX2	0.329422
ITGA5	0.329422
ECHS1	0.329422
GFOD2	0.329422
OTOP2	0.329422
ESYT1	0.329422
GPSM2	0.329422
CYTH1	0.329422
AQP9	0.329422
SORL1	0.329422
NAT10	0.329422
CHD1	0.329422
EPT1	0.329422
DIP2A	0.329422
ACTR8	0.329422
CYP2F1	0.329422
EFNB1	0.329422
EIF4G3	0.329422
ACSM3	0.329422
TGM7	0.329422
RELT	0.329422
BBS12	0.329422
PHF20	0.329422
HES1	0.329422
CA11	0.329422
OR4A15	0.329422
ACBD3	0.329422
FAM58B	0.329422
KRTAP10-4	0.329422
CST7	0.329422
RAPGEF6	0.329422
WDR45	0.329422
C16orf45	0.329422
OR6C1	0.329422
RBM10	0.329422
CNPY4	0.329422
CCNE1	0.329422
PODN	0.329422
B3GNT7	0.329422
KLHL36	0.329422
KIAA0100	0.329422
KLHL30	0.329422
HCRTR2	0.329422
SNX19	0.329422
PWP2	0.329422
NPR1	0.329422
ZNF816A	0.329422
B3GALT5	0.329422
OR4D10	0.329422
DDX49	0.329422
CELA3A	0.329422
PPBP	0.329422
C13orf18	0.329422
LDHAL6A	0.329422
ATF7	0.329422
KIAA0748	0.329422
CHRM1	0.329422
ASNSD1	0.329422
SPG20	0.329422
TFAP2B	0.329422
FAM46D	0.329422
KLHL7	0.329422
SUV420H1	0.329422
PSG4	0.329422
LONRF2	0.329422
GFI1	0.329422
MYEOV2	0.329422
DUSP18	0.329422
C17orf53	0.329422
RBM6	0.329422
NRF1	0.329422
PAQR4	0.329422
C2orf78	0.329422
PPM1H	0.329422
AHRR	0.329422
NDUFA13	0.329422
FAU	0.329422
SLC34A3	0.329422
EHBP1L1	0.329422
FETUB	0.329422
GJA9	0.329422
AMELX	0.329422
CMA1	0.329422
CFC1B	0.329422
ELAVL2	0.329422
ZMYM5	0.329422
KLHL28	0.329422
RCAN1	0.329422
PCDHGA10	0.329422
BICD1	0.329422
ABCG8	0.329422
PHGDH	0.329422
OTUD7A	0.329422
GGTLC2	0.329422
OLR1	0.329422
NCF1	0.329422
CBS	0.329422
PCDHGA5	0.329422
C1orf107	0.329422
E2F4	0.329422
ACLY	0.329422
HPCAL4	0.329422
MAPK7	0.329422
NUB1	0.329422
KIAA0368	0.329422
FLI1	0.329422
FAM199X	0.329422
OR52A1	0.329422
IL15RA	0.329422
KRT74	0.329422
ARHGAP26	0.329422
MAS1L	0.329422
C1orf201	0.329422
KRT33B	0.329422
SNRNP48	0.329422
SGSM3	0.329422
TMEM207	0.329422
C19orf44	0.329422
MAPK8IP2	0.329422
ARHGAP10	0.329422
ACPL2	0.329422
SPNS1	0.329422
GPR81	0.329422
ICAM2	0.329422
GSK3B	0.329422
AMOTL2	0.329422
FOXO1	0.329422
[truncated: 5,875 more rows]
