# Supplementary material for: Revealing cancer subtypes with higher-order correlations applied to imaging and omics data
Source: BMC Med Genomics. 2017 Mar 31;10:20. doi: 10.1186/s12920-017-0256-3 (PMC5374737; doi:10.1186/s12920-017-0256-3)
Supplement: Supplementary file 18 — Table S3. P-values from χ 2 tests between image clusters of all types and clinical covariates. (XLSX 51 kb) [file 12920_2017_256_MOESM18_ESM.xlsx]

## Sheet: Sheet1
Clin	First	Second	Third	Jaccard	Frequency-Weighted	By Volume
karnofsky score	0.00495	0.255	0.0955	0.0642	0.281	0.0745
race	0.0834	0.0893	0.0363	0.172	0.687	0.863
history lgg dx of brain tissue	0.2	0.646	0.293	0.681	0.624	0.153
days to last followup	0.361	0.483	0.472	0.442	0.52	0.498
history neoadjuvant treatment	0.384	0.413	0.384	0.112	0.624	0.504
days to birth	0.389	0.389	0.455	0.389	0.401	0.415
patient id	0.44	0.44	0.44	0.44	0.445	0.451
days to death	0.476	0.482	0.486	0.388	0.44	0.409
ethnicity	0.666	0.248	0.635	0.199	0.324	0.385
performance status timing	0.684	0.839	0.936	0.676	0.827	0.677
histologic diagnosis	0.735	0.377	0.606	0.216	0.602	0.755
method initial path dx	0.76	0.446	0.267	0.204	0.272	0.42
gender	0.76	0.661	0.197	0.816	0.867	0.46
vital status	0.85	0.36	0.937	0.757	0.655	0.424
tumor status	0.879	0.455	0.819	0.273	0.332	0.104
age at initial pathologic diagnosis	0.894	0.461	0.228	0.3	0.433	0.789
form completion year	0.943	0.107	0.892	0.212	0.358	0.504
initial pathologic dx year	0.953	0.474	0.693	0.35	0.512	0.507
tissue source site	0.957	0.273	0.94	0.508	0.732	0.355
form completion month	0.961	0.0429	0.942	0.0965	0.162	0.868
